# Supplementary material for: Early detection of abiotic stress in plants through SNARE proteins using hybrid feature fusion model
Source: PeerJ Comput Sci. 2024 Aug 5;10:e2149. doi: 10.7717/peerj-cs.2149 (PMC11323173; doi:10.7717/peerj-cs.2149)
Supplement: Supplemental Information 1 [file peerj-cs-10-2149-s001.csv]

0.039939962	-0.11885445	-0.022258496	-0.03357947	-0.014250872	0.028353065	-0.03263694	-0.019655362	-0.028676081	0.01583991	-0.022221787	-0.019901669	0.010385986	-0.013439262	-0.03728204	0.06749634	0.010912372	0.012430686	0.02626366	0.023567013	0.058811687	-0.002380427	-0.029259613	-0.03728307	0.051849034	-0.00821934	-0.030271625	-0.017463423	0.000372905	0.12129806	0.04281559	0.001262225	0.001935093	0.02655429	0.019497685	-0.037137438	-0.003092983	-0.002534096	0.06778554	0.017202334	-0.00544066	-0.05655107	0.008124152	-0.029631115	0.09535035	-0.021527316	-0.02825071	-0.013672818	-0.012870013	0.009053799
0.030554984	-0.1270384	-0.03691571	-0.03577015	-0.017603794	0.028283555	-0.021045692	-0.012029686	-0.02758308	0.02006376	-0.028337166	-0.011886046	0.023589665	-0.019458434	-0.032410976	0.068748035	0.007032923	-0.001074337	0.008915029	0.025419436	0.053600624	-0.003809898	-0.032414548	-0.027713515	0.05127056	-0.002099866	-0.03011098	-0.016024137	-0.000463576	0.11981842	0.037633497	0.001597036	-0.004070252	0.02732388	0.021042123	-0.034818374	-0.001473638	-0.007847299	0.06111645	0.018719545	-0.011283712	-0.05853767	0.015244249	-0.016433146	0.098219484	-0.017320374	-0.020661648	-0.015266514	-0.014010541	0.003416365
0.03406861	-0.12362453	-0.043255363	-0.02955253	-0.017623303	0.025468767	-0.041867137	-0.015311915	-0.029142102	0.022374984	-0.02425216	-0.011745599	0.024536556	-0.020463515	-0.026344035	0.054007426	0.01859983	-0.001518492	0.008506129	0.019576667	0.05539308	-0.005952411	-0.0321982	-0.034559723	0.050735254	-0.004173427	-0.037856475	-0.010846661	-0.007177868	0.12823673	0.036136847	0.00028858	0.001407123	0.028862951	0.014727305	-0.032029197	-0.000854551	0.006794968	0.06717764	0.02076794	-0.001474768	-0.058484405	-0.002037359	-0.026261931	0.09450131	-0.021513887	-0.03032323	-0.013209571	-0.005926808	0.010976771
0.030376676	-0.11217696	-0.028672038	-0.028774535	-0.01613113	0.021656001	-0.039254457	-0.014074572	-0.019197857	0.023314623	-0.028382506	-0.017220117	0.015513158	-0.012314807	-0.031672634	0.06643894	0.002882777	0.003229527	0.009940872	0.024639737	0.055339288	-0.004440303	-0.034511905	-0.031854358	0.04706298	-0.007975879	-0.023781916	-0.017114991	-0.010143318	0.12834352	0.031249512	-0.013747112	-0.006553641	0.02907762	0.022942556	-0.04072561	-0.002363917	-0.003819515	0.062242635	0.016395962	-0.014471876	-0.05353935	0.005788326	-0.01317802	0.099380895	-0.023687413	-0.021780282	-0.003563987	-0.011374535	0.003843317
0.03881149	-0.09727292	-0.02548923	-0.02113701	-0.016517896	0.018035552	-0.07174254	-0.023174547	-0.014678384	0.019848268	-0.020372616	-0.023050161	0.011182335	-0.024189001	-0.032270707	0.057761308	-0.003302798	0.005691983	0.014663193	0.018510086	0.06536828	0.000510389	-0.042393282	-0.03878035	0.048698872	-0.00834608	-0.024862373	-0.020039942	-0.005444104	0.13677344	0.029014345	-0.018228075	-0.008058136	0.03410379	0.010749367	-0.060277607	-0.002735221	0.019651722	0.056034878	0.015210662	-0.012845729	-0.064059585	-0.001549019	-0.006928749	0.1045272	-0.026223613	-0.02525828	-0.015230118	-0.016447404	0.015187643
0.02884061	-0.11290787	-0.03575832	-0.028876789	-0.01952423	0.021836659	-0.03591198	-0.007642853	-0.024728045	0.014648992	-0.025865868	-0.01963444	0.020032773	-0.014395002	-0.026533378	0.05867843	0.01248314	0.000191342	-0.000656042	0.022009406	0.061599806	-0.001735028	-0.03508299	-0.039838377	0.047422536	-0.009500212	-0.032549538	-0.022494232	-0.000837095	0.12922612	0.03102659	-0.013557004	-0.009971484	0.031255335	0.01896452	-0.042607162	0.006895636	0.006051488	0.057526056	0.020289231	-0.002742492	-0.042407334	9.69E-05	-0.014460036	0.10033213	-0.02171033	-0.022146782	-0.00070844	-0.009821461	0.009114195
0.025355028	-0.108378045	-0.047335446	-0.022365218	-0.021640085	0.027517134	-0.051067185	-0.019199718	-0.028028188	0.020096408	-0.022246975	-0.014528664	0.036191326	-0.031395394	-0.029590257	0.05850209	0.001291293	0.001894921	0.004838405	0.019932935	0.060944427	-0.000271662	-0.026472181	-0.027984153	0.048648406	-0.000951402	-0.022497037	-0.012353413	-0.007548762	0.13304564	0.027429963	-0.003500954	0.001325054	0.03701087	0.009307257	-0.050079945	-0.001543573	0.01471032	0.05798606	0.019898852	-0.0052407	-0.06488571	-0.001543549	-0.00754574	0.10172796	-0.025699738	-0.01929747	-0.005898706	-0.016863994	0.008920237
0.02951279	-0.11861872	-0.033454385	-0.028152771	-0.017648645	0.027024675	-0.038116794	-0.018809333	-0.023367986	0.02038937	-0.027264811	-0.01526964	0.018879982	-0.025779666	-0.033469297	0.06137821	0.009001813	0.001452766	0.005624913	0.0253284	0.055944078	0.000423858	-0.030481854	-0.025675835	0.053087458	0.005150914	-0.028495234	-0.020850591	-0.010713752	0.12460015	0.03142367	0.003088559	-0.010605229	0.03279754	0.016718501	-0.036454543	-0.006470686	0.004976443	0.059343293	0.019090567	-0.01259519	-0.066571474	0.002267981	-0.021592848	0.097329214	-0.023984687	-0.019502737	-0.011018026	-0.01703451	0.010731099
0.029341102	-0.115557216	-0.04199818	-0.025540335	-0.020322762	0.031441983	-0.045098234	-0.017970612	-0.029824808	0.023584548	-0.029003039	-0.016922891	0.026947662	-0.021247977	-0.032509442	0.05862167	0.001056408	0.00940119	0.009541084	0.02151347	0.06806737	0.00049381	-0.034723938	-0.03811025	0.05256845	-0.006724361	-0.02926097	-0.017557364	0.001775967	0.12766193	0.032533072	-0.00291534	0.010186796	0.030772362	0.01506601	-0.045979023	-0.003889036	0.009763216	0.07174794	0.021621162	-0.005277788	-0.059036087	0.00460882	-0.025366133	0.09895387	-0.027061947	-0.022540195	-0.012914735	-0.012644261	0.00735037
0.03680793	-0.118882716	-0.024507621	-0.032014918	-0.014151821	0.02068273	-0.03675117	-0.013043066	-0.019963035	0.018951265	-0.02652646	-0.020529978	0.010002829	-0.009066862	-0.03176472	0.07036814	0.009598391	-0.001335223	0.008788284	0.029988647	0.058225993	0.000521995	-0.03049148	-0.03914258	0.045101583	-0.008586916	-0.03179537	-0.020305386	-0.005488466	0.12611847	0.03290403	-0.011959055	-0.010340573	0.026836548	0.026189813	-0.032469958	0.00493673	-0.011244869	0.05741313	0.012462905	-0.016369892	-0.03910719	0.01017307	-0.007221131	0.10151443	-0.016954951	-0.018214062	-0.000460667	-0.01631189	0.001881097
0.030896347	-0.10813352	-0.031870186	-0.020684462	-0.014473823	0.023591118	-0.06886917	-0.018449549	-0.023125045	0.022779202	-0.019606872	-0.018366782	0.026065843	-0.025226345	-0.030074598	0.05715163	0.004013995	0.009116234	0.007296665	0.021589547	0.065810814	0.005027743	-0.036880385	-0.04156047	0.047389865	-0.002447414	-0.02825457	-0.016040057	-0.007743965	0.13574323	0.030107249	-0.005691197	-0.000124271	0.035151828	0.012813403	-0.04343479	0.000234788	0.016982283	0.06036778	0.01512701	-0.002600461	-0.057279717	-0.002607146	-0.015128928	0.09995138	-0.02148384	-0.017656267	-0.001680924	-0.01818923	0.009383254
0.038830306	-0.12143625	-0.035632163	-0.03396125	-0.019701106	0.026148519	-0.019974548	-0.014725102	-0.026067892	0.019343056	-0.032104533	-0.0208739	0.01587395	-0.01814517	-0.03540251	0.0725649	0.003013166	-0.002376208	0.005610145	0.024742233	0.056067962	0.00068144	-0.033629708	-0.028710188	0.052277472	-0.008080127	-0.029168352	-0.028358938	0.004020697	0.117150605	0.028579576	0.001526978	-0.003165758	0.02756528	0.016723074	-0.03878289	-0.003892995	-0.00818901	0.06286996	0.018967079	-0.019449579	-0.058198467	0.009259241	-0.013593879	0.10301513	-0.021829568	-0.022037622	-0.012661084	-0.01308248	0.005878837
0.02606597	-0.09299657	-0.008991407	-0.018441454	-0.013717048	0.011066317	-0.072031386	-0.018418174	-0.019790843	0.019605774	-0.023598114	-0.024966154	0.020701444	-0.012819178	-0.024507971	0.056740813	0.008688945	0.016512133	0.003879082	0.025668554	0.05435578	0.000513629	-0.016379021	-0.044026423	0.036054164	-0.013624117	-0.02391345	-0.013972844	-0.011322404	0.1445845	0.021650063	-0.018980013	-0.015773611	0.034023885	0.026335701	-0.04985976	0.012133827	0.014423284	0.052368626	0.009050083	-0.003715122	-0.041049942	-0.009190179	-0.001128153	0.099384695	-0.020239994	-0.014753646	0.021464085	-0.019469194	0.004892413
0.028628318	-0.13580549	-0.025955439	-0.03200729	-0.023275156	0.033668682	-0.03429687	-0.017463742	-0.028996954	0.029966438	-0.038147625	-0.006626518	0.011005831	0.003258353	-0.028933402	0.055135224	0.028574249	0.00387484	0.019352509	0.031597096	0.061032224	-0.009248319	-0.03509491	-0.033277333	0.044798136	0.007954385	-0.03461314	-0.017749064	-0.0119191	0.12454503	0.058403485	-0.016886637	-0.009201173	0.02474787	0.033289727	-0.033105806	0.00091909	-0.00259542	0.07112819	0.016364126	0.003000898	-0.05811062	0.02106916	-0.0367777	0.100848734	-0.024205742	-0.018251417	-0.028056566	-0.02184825	0.02321943
0.028616682	-0.12446831	-0.030863758	-0.03822983	-0.016837373	0.02933756	-0.009482546	-0.016296279	-0.031918764	0.020410355	-0.028546669	-0.012523875	0.013058895	-0.016198706	-0.03204178	0.06553326	0.012759689	0.005827259	0.004410472	0.02550411	0.056644518	-0.005105188	-0.027258877	-0.028305871	0.051872265	-0.006124625	-0.034694217	-0.012984922	0.001517386	0.11997728	0.033330575	0.000521644	-0.002165678	0.024199825	0.023096867	-0.029894605	-0.004424469	-0.011928197	0.063601375	0.021625005	-0.012972032	-0.052196484	0.006849153	-0.026244687	0.087950766	-0.023817662	-0.029859452	-0.009649284	-0.007991231	0.005453407
0.034034714	-0.11383021	-0.038833953	-0.025382858	-0.027439393	0.022159413	-0.054994665	-0.01714837	-0.022402488	0.021551887	-0.02378876	-0.018508652	0.026632758	-0.017852504	-0.02252541	0.05198346	0.010487624	-0.010320445	0.001377702	0.022817258	0.056942675	-0.009748902	-0.03509982	-0.04066781	0.045428857	-0.010715661	-0.03286009	-0.013044754	-0.004140645	0.13513197	0.03191162	-0.022253308	-0.007210996	0.031165821	0.013882703	-0.05183741	0.007348105	0.01170746	0.05509185	0.02391445	-0.007789193	-0.045310307	0.00971056	-0.002983165	0.104591124	-0.02563555	-0.023907706	-0.020682111	-0.015661083	0.011629602
0.029402625	-0.12286785	-0.046928074	-0.025516786	-0.027625317	0.027433435	-0.046399355	-0.020918852	-0.022268299	0.026960671	-0.032263912	-0.013407046	0.025576113	-0.023753608	-0.030038498	0.055155266	0.009222875	-0.008070348	0.007788403	0.024165342	0.056812115	-0.008108127	-0.03206613	-0.02898605	0.050762016	0.00538804	-0.028998826	-0.01711116	-0.010815236	0.12890306	0.036243748	-0.012737587	-0.006064529	0.02935455	0.016942851	-0.045325298	-0.002691471	0.006433074	0.061140228	0.023320328	-0.012136784	-0.063744195	0.011329586	-0.0127042	0.105010405	-0.027426293	-0.023607196	-0.026117606	-0.015394217	0.014192976
0.028707901	-0.11605374	-0.034815848	-0.032800782	-0.02389011	0.030210769	-0.02128485	-0.014436994	-0.030043935	0.017799065	-0.028068474	-0.014213763	0.02332765	-0.01381749	-0.027296066	0.06093835	0.005640577	0.002193316	0.001743317	0.023485294	0.05874342	-0.006870907	-0.031952407	-0.032959573	0.04946356	-0.0138491	-0.028236123	-0.015142513	0.004188791	0.12340012	0.03160111	-0.010325392	-0.000157781	0.030293498	0.016597616	-0.048383556	-0.001289076	0.001461838	0.061252933	0.026404358	-0.008995052	-0.05238266	0.008048292	-0.015107414	0.09634457	-0.027778223	-0.026963303	-0.016766917	-0.01526305	0.010163051
0.032037377	-0.116728194	-0.033043917	-0.028188335	-0.026019953	0.035345837	-0.034670692	-0.01812413	-0.033465832	0.019691044	-0.025916204	-0.017630076	0.012244411	-0.004003834	-0.036234036	0.062270876	0.018123267	0.009291692	0.015993156	0.026906963	0.074504174	0.000762015	-0.03367545	-0.035605364	0.047582403	-0.003797348	-0.021421187	-0.02573232	-0.007786968	0.1267889	0.0402144	-0.021550598	-0.001639472	0.030622544	0.019435447	-0.045492485	-0.002454272	0.002181903	0.067954056	0.017015714	0.001159841	-0.053333364	0.006449384	-0.025224514	0.1015926	-0.032389723	-0.020060698	-0.008667954	-0.018944098	0.018078672
0.022358652	-0.12709093	-0.031596452	-0.0380341	-0.015852487	0.02931422	0.005922558	-0.009019691	-0.027280446	0.021454941	-0.038031694	-0.011779088	0.018765403	-0.018339533	-0.03407402	0.079076745	-0.002320818	0.004677265	0.007283843	0.023863697	0.0526301	-0.003056567	-0.030665815	-0.023586502	0.04985875	0.001654106	-0.030962769	-0.019596172	0.007178146	0.11003325	0.04168115	0.012841728	0.002071825	0.025161535	0.02834286	-0.02715729	-0.0052977	-0.021797048	0.060217626	0.021802962	-0.017677091	-0.05337009	0.014102653	-0.0225517	0.09649677	-0.01889492	-0.023976628	-0.007904874	-0.012576372	0.005439776
0.02442493	-0.1239347	-0.02580927	-0.030350292	-0.01999206	0.03357587	-0.042365916	-0.020735178	-0.03135055	0.026654372	-0.028997963	-0.009024119	0.022439498	-0.014695115	-0.029208574	0.052319076	0.013757019	0.012747185	0.008253431	0.028279997	0.062155657	-0.005084949	-0.033218667	-0.03544701	0.05041496	-0.000490515	-0.032265652	-0.010250361	-0.003033169	0.12888041	0.04082991	-0.007626085	-0.002933701	0.028343286	0.023478903	-0.042085364	-0.002457409	0.00855846	0.067780666	0.02084499	-0.000930409	-0.06166617	0.014787886	-0.031747162	0.09156585	-0.024989747	-0.019563131	-0.022770392	-0.020449288	0.011622617
0.027295817	-0.11710357	-0.048021555	-0.031313904	-0.020646881	0.03183019	-0.01797584	-0.01724547	-0.036420666	0.020356169	-0.023396345	-0.01663055	0.022529606	-0.022783011	-0.036231376	0.06845893	0.009706751	0.006922598	0.005557047	0.02045371	0.06630031	0.000866451	-0.02616727	-0.027419131	0.050416693	-0.002656868	-0.025429334	-0.01740925	-0.002012269	0.12393231	0.029032435	-0.002376934	0.008512767	0.028575743	0.013180008	-0.03339795	-0.004987977	-0.007310338	0.06453814	0.020775156	-0.00625297	-0.053359807	-0.002671612	-0.020364262	0.094387576	-0.028528333	-0.028400598	0.004072019	-0.005202403	0.007418468
0.026540162	-0.11051476	-0.031631898	-0.02599648	-0.012181053	0.018636085	-0.042762518	-0.010887179	-0.022312736	0.022363156	-0.023353357	-0.020820653	0.022396537	-0.029204438	-0.029195754	0.06511335	-0.000418343	0.006488249	-0.00143921	0.017204024	0.06059277	0.003142262	-0.039181486	-0.041097797	0.04786606	-0.003304309	-0.036211103	-0.017432293	0.00209574	0.1286731	0.028581364	0.004553271	0.00170441	0.029812507	0.017347421	-0.030909615	0.001381786	0.001726497	0.055918794	0.01890873	-0.009530929	-0.042986043	-0.004394392	-0.017519072	0.09528985	-0.01861342	-0.024799515	0.007923322	-0.006160799	0.003916869
0.044934846	-0.13117038	-0.029359357	-0.032908577	-0.011893542	0.023653755	-0.057005677	-0.019246994	-0.01910486	0.02603186	-0.032037556	-0.00851804	0.010230235	-0.01580122	-0.033182025	0.06345498	0.015160871	-0.009871286	0.024584422	0.029958634	0.054092027	-0.000535043	-0.042634644	-0.019604197	0.049189854	0.010662492	-0.034730937	-0.020948166	-0.01193596	0.12657057	0.050553117	-0.001179275	-0.022581203	0.029750112	0.023520917	-0.04105441	9.88E-05	0.005003205	0.063176416	0.000782333	-0.01137809	-0.0848401	0.025424628	-0.017638829	0.111159645	-0.009100904	-0.004817432	-0.037349418	-0.025454393	0.013906846
0.03277766	-0.11917483	-0.04563926	-0.02594162	-0.025766525	0.03039106	-0.046360347	-0.017952902	-0.025685268	0.019936789	-0.025066866	-0.015253895	0.030334737	-0.022249945	-0.03032632	0.05823327	0.007136857	-0.005403861	0.008220127	0.024139855	0.05967886	-0.00350956	-0.032940283	-0.032309197	0.05106151	-0.002076068	-0.025318887	-0.018300466	-0.007366716	0.12738195	0.034023717	-0.009270069	-0.002007257	0.03402558	0.010994331	-0.048356377	-0.001686581	0.010324867	0.060943533	0.023236297	-0.007224783	-0.061963692	0.009277679	-0.010783838	0.10516746	-0.026027711	-0.020006763	-0.021398846	-0.020017298	0.011982222
0.027838973	-0.112987116	-0.032759786	-0.03227299	-0.02211453	0.026409887	-0.01935818	-0.015786558	-0.019123826	0.020163545	-0.03302078	-0.016008027	0.008705938	-0.014259747	-0.029896421	0.06491502	-0.000475647	-0.00485225	-0.001629989	0.026326813	0.060820427	-0.005522284	-0.037315067	-0.026956324	0.05011657	-0.007280241	-0.028207658	-0.020542897	-0.002160013	0.1229969	0.029093007	-0.016536409	-0.010505618	0.029995317	0.020789536	-0.046563413	-0.005285138	-0.005908305	0.05585468	0.024331318	-0.024192087	-0.05132461	0.009143833	-0.010570389	0.09907521	-0.030709747	-0.02491334	-0.016781896	-0.015127001	0.010819889
0.021768648	-0.1115156	-0.033152778	-0.027801007	-0.018809143	0.026274195	-0.034561075	-0.014852149	-0.0288187	0.02474002	-0.028446358	-0.014956165	0.019915225	-0.019700373	-0.025629	0.052496444	0.009902092	0.008874912	-0.010378189	0.02060564	0.0629537	-0.002354489	-0.039193932	-0.033529572	0.049834233	-0.005942641	-0.033813555	-0.017113525	-0.001241324	0.13052724	0.025597341	-0.007798714	-0.003681003	0.031368777	0.016098166	-0.040060688	-0.003100726	0.009992912	0.06299412	0.024780605	-0.004676159	-0.053891458	-0.005083818	-0.028777987	0.08983588	-0.029817134	-0.025525728	-0.003531417	-0.007588155	0.012605891
0.03392819	-0.12243262	-0.04756771	-0.03331091	-0.021289246	0.021206921	-0.020412343	-0.013866494	-0.032035973	0.019875966	-0.023687301	-0.017150844	0.020544464	-0.020363675	-0.023485942	0.0608957	0.021941207	-0.010551068	-0.006576574	0.019570757	0.055575434	-0.005920453	-0.025425743	-0.034777246	0.04463334	-0.007887016	-0.04287828	-0.012962237	0.000637793	0.12695858	0.028531214	-0.005521604	-0.000137365	0.025559824	0.014053524	-0.025578467	0.006911259	-0.008577667	0.054768305	0.023100208	-0.008233564	-0.0357095	-0.00535075	-0.009425895	0.095625654	-0.022036858	-0.035272956	0.000524579	-0.001399713	0.011196988
0.031136887	-0.10353739	-0.024748672	-0.026061308	-0.009807725	0.00968201	-0.051331293	-0.015254008	-0.011253612	0.016655114	-0.019321438	-0.022352032	0.01667671	-0.035136618	-0.028935295	0.068619385	-0.003609062	-0.006555439	0.005517304	0.020467138	0.04716112	-0.001502493	-0.028019106	-0.03013112	0.046189494	-0.00141597	-0.03340814	-0.011037868	-0.009152473	0.13271888	0.026352514	0.003906507	-0.01658787	0.032427542	0.019997071	-0.03571727	0.003872709	-0.000573482	0.04266182	0.012431108	-0.023707759	-0.04656113	-0.000522766	0.001104542	0.09925026	-0.014553366	-0.020247348	0.005189161	-0.010718543	-0.001949743
0.049364187	-0.11405017	-0.009316674	-0.045266077	-0.020501703	0.023709876	0.012176236	-0.013464686	-0.00602793	0.012232556	-0.033130422	-0.023397285	-0.027195966	0.005782534	-0.044289976	0.094148666	-0.017863967	-0.002579864	0.03227956	0.025397135	0.0655046	-0.008825028	-0.052274864	-0.039890587	0.051200017	-0.022883622	-0.020816272	-0.03144736	0.01384674	0.103336684	0.045740318	-0.03327083	-0.003907446	0.016057588	0.030040665	-0.05210735	-0.012855387	-0.040334716	0.05209984	0.02381181	-0.045612585	-0.037709232	0.026846506	0.003229351	0.10588312	-0.028967317	-0.048111003	-0.0355798	-0.015554002	0.013744275
0.03225884	-0.116140254	-0.018604245	-0.027020609	-0.01209706	0.019490197	-0.049574364	-0.02022158	-0.01892727	0.024708405	-0.02640646	-0.01922538	0.015297226	-0.024613535	-0.03058083	0.06217412	0.005802249	0.007187236	0.008713592	0.023352928	0.051657278	-0.001244517	-0.03266573	-0.037340544	0.048233554	0.001364964	-0.036024183	-0.015945923	-0.00482737	0.12732343	0.03525227	0.004952134	-0.006359386	0.028458804	0.021078398	-0.031507038	-0.001418606	0.002516355	0.057316806	0.017755492	-0.013000654	-0.054850258	0.003292196	-0.021296408	0.09564317	-0.01863618	-0.023994196	-0.00790317	-0.015228076	0.009635578
0.032887578	-0.11899715	-0.04901859	-0.025407743	-0.02064535	0.029448643	-0.046676956	-0.016503623	-0.031525504	0.0218958	-0.024492757	-0.012678527	0.03849588	-0.024935493	-0.03176157	0.06677549	0.003232806	-3.80E-05	0.007596965	0.024453118	0.061777193	0.005054993	-0.02349787	-0.032219924	0.047527224	-0.00548146	-0.02225127	-0.01498985	-0.005812374	0.12775643	0.025561385	0.000322132	0.007729739	0.033478823	0.012616742	-0.041729033	-0.001329497	0.003626351	0.062963784	0.014316661	-0.00864764	-0.06212653	0.001927267	-0.00058743	0.10428995	-0.019300718	-0.017040545	-0.002764222	-0.021017049	0.002575635
0.02593157	-0.102975614	-0.03196603	-0.023470974	-0.021749122	0.022047425	-0.05044575	-0.02245775	-0.013051735	0.02372749	-0.029018724	-0.020374343	0.011145216	-0.025862206	-0.029739993	0.052457616	-0.002666358	-0.00129106	-0.004798743	0.023422388	0.060329344	-0.005584238	-0.040361937	-0.029321654	0.053618073	-0.003039954	-0.02739599	-0.019559316	-0.010473499	0.13362375	0.02139848	-0.018908422	-0.015052393	0.033550687	0.014565851	-0.05335488	-0.00783853	0.013050564	0.05613142	0.026281316	-0.023051215	-0.0597955	0.001145443	-0.015249934	0.09705102	-0.035330076	-0.02451429	-0.017167067	-0.0120937	0.01138141
0.04187192	-0.122191966	-0.024168424	-0.03184799	-0.022100776	0.029037308	-0.04533527	-0.018871872	-0.02390443	0.022065511	-0.02829155	-0.018129215	0.007891715	-0.000925148	-0.032370165	0.060706504	0.014598881	0.001104468	0.022262774	0.028279219	0.0635513	-0.006713838	-0.042810094	-0.0392861	0.047301322	-0.007581445	-0.02999768	-0.022211349	-0.002467184	0.12646309	0.04896997	-0.023230543	-0.007629749	0.027004844	0.021663303	-0.049314007	0.002393282	0.002467807	0.06689242	0.016536174	-0.004380339	-0.055277996	0.022946453	-0.021752762	0.106506705	-0.024107618	-0.01935447	-0.031443372	-0.020808147	0.017184613
0.03333361	-0.11811409	-0.036046814	-0.029253753	-0.01817162	0.024063284	-0.04811349	-0.018356428	-0.022536553	0.02061623	-0.021739498	-0.015281348	0.016457552	-0.023636255	-0.031142127	0.05792621	0.013536177	-0.003821913	0.003662897	0.025576752	0.06040695	-0.000830539	-0.036199205	-0.030652717	0.050741673	0.00162046	-0.031151513	-0.017727578	-0.010346894	0.13121982	0.030968105	-0.011435249	-0.014755426	0.030980097	0.015220947	-0.040297758	-0.000583879	0.00633833	0.055486303	0.016326716	-0.010571154	-0.05971215	0.006012867	-0.012389473	0.098887675	-0.02173756	-0.019873671	-0.013790394	-0.015184078	0.010044471
0.04185548	-0.11091567	-0.04127963	-0.029617667	-0.016915355	0.012804001	-0.047753245	-0.012506012	-0.020740638	0.015007172	-0.02180443	-0.016519746	0.015797487	-0.016986841	-0.022282403	0.05658713	0.018212784	-0.014127574	0.007686991	0.01790395	0.05107964	-0.007923235	-0.030631667	-0.031499304	0.04444787	-0.012872265	-0.036281016	-0.013301132	-0.008765097	0.13456035	0.030255232	-0.014862204	-0.014783888	0.03065244	0.014294526	-0.044190526	0.00804444	0.007309151	0.054393552	0.013480411	-0.008183866	-0.053205643	-0.006015659	-0.001532697	0.10359539	-0.017694533	-0.029829817	-0.008538702	-0.004565076	0.011613651
0.027680116	-0.11086021	-0.033420976	-0.021682303	-0.017061407	0.024621993	-0.061113775	-0.022356236	-0.024413958	0.02335757	-0.02440724	-0.014938095	0.020773947	-0.028572634	-0.034065947	0.057678767	0.010991516	0.004134099	0.011665192	0.024901154	0.060611807	0.003138922	-0.025668195	-0.023461713	0.049850162	0.008733051	-0.025018785	-0.016439717	-0.020194164	0.13523138	0.030054687	-3.02E-05	-0.013141109	0.035419736	0.018952362	-0.040653765	-0.004537472	0.013322482	0.060603097	0.009095812	-0.008552763	-0.071039245	-0.00229965	-0.019923978	0.09889114	-0.024232177	-0.012047277	-0.002083565	-0.017750341	0.008082716
0.027093608	-0.12149096	-0.028429791	-0.026459275	-0.018480588	0.026980508	-0.047173806	-0.015382146	-0.028835565	0.026541825	-0.028066197	-0.012817849	0.020262979	-0.014256213	-0.030667342	0.059348684	0.018578855	0.006296476	0.010638759	0.026009142	0.060807705	-0.000219431	-0.032269645	-0.03254068	0.045865804	0.004808501	-0.030271795	-0.017382998	-0.01323236	0.1303216	0.040075943	-0.004452269	-0.007652008	0.030040644	0.02541954	-0.03213188	0.000317041	0.003694802	0.064734995	0.011760901	-0.000329808	-0.05706365	0.005290953	-0.02723491	0.09780091	-0.021595787	-0.014479129	-0.003231961	-0.016627664	0.010706625
0.031018449	-0.11879895	-0.022459354	-0.029212551	-0.012033748	0.020298496	-0.05110789	-0.018807665	-0.020283086	0.024996538	-0.0281792	-0.009850781	0.018183347	-0.022937384	-0.026370144	0.05412585	0.010454035	0.004460122	0.011749523	0.022223353	0.04760304	-0.007106356	-0.033821	-0.030058851	0.050047204	0.000471384	-0.03665389	-0.008724125	-0.008497559	0.12958734	0.038624376	0.003564945	-0.011324984	0.029265197	0.02230425	-0.037923887	-0.002921814	0.010297724	0.061482724	0.016251966	-0.008726479	-0.069881365	0.004609636	-0.025541717	0.093275554	-0.017463997	-0.024657136	-0.020551998	-0.013938938	0.010972926
0.03295986	-0.11443459	-0.020179715	-0.027503785	-0.012051632	0.01972547	-0.049594946	-0.020743161	-0.019546276	0.024092281	-0.024417613	-0.01972793	0.015645027	-0.025849322	-0.031158857	0.06243361	0.004308281	0.007198402	0.008169282	0.022805309	0.05250546	-0.001271212	-0.033284172	-0.036774483	0.049031585	-0.000792944	-0.03489895	-0.014955851	-0.004039683	0.12809627	0.032930434	0.003666137	-0.005411659	0.028619561	0.019004557	-0.03348268	-0.001991911	0.002859702	0.05738918	0.018030694	-0.013743834	-0.055344325	0.003184539	-0.01987243	0.09487835	-0.019391397	-0.024617594	-0.007891911	-0.013887434	0.007902577
0.032360055	-0.1153045	-0.048987824	-0.022706842	-0.021139182	0.029461676	-0.05635715	-0.016802922	-0.030424243	0.02148392	-0.02386288	-0.013547991	0.036661986	-0.023873026	-0.030492628	0.059557587	0.005104583	0.002037755	0.006358515	0.023565484	0.06603214	0.005148176	-0.027282905	-0.035892744	0.049143977	-0.006983525	-0.023327209	-0.016061408	-0.007503638	0.13160904	0.02430502	-0.004647886	0.00615747	0.03505583	0.011256998	-0.046232544	-0.001636289	0.01272136	0.065801695	0.015596719	-0.005100083	-0.0628748	-0.001994886	-0.006280589	0.10314054	-0.02250849	-0.017619163	-0.004339411	-0.019592717	0.00492578
0.027297627	-0.10751056	-0.036418132	-0.024173327	-0.025709303	0.024876257	-0.043578584	-0.026124213	-0.01358025	0.024947556	-0.031317897	-0.020270968	0.012686091	-0.026332268	-0.029887157	0.053566672	-0.002336044	-0.007373683	-0.004157231	0.025282703	0.056106802	-0.009103785	-0.034967802	-0.025402581	0.0542645	-0.00144565	-0.02764088	-0.018083954	-0.012174468	0.13034475	0.022367418	-0.01647789	-0.012351227	0.033064373	0.0134289	-0.051043566	-0.009753283	0.00815383	0.056646053	0.030303553	-0.028084978	-0.05986734	0.00478423	-0.014096918	0.098320484	-0.03851608	-0.026189866	-0.023614883	-0.013667204	0.012271031
0.03972609	-0.12526149	-0.021228047	-0.03181637	-0.021405142	0.032753676	-0.040724423	-0.021403635	-0.025291571	0.021441275	-0.02531695	-0.018542413	0.007089079	-0.004157145	-0.037603445	0.06583875	0.014632196	0.006597926	0.025528267	0.030525172	0.066177286	-0.002655194	-0.037833586	-0.040956978	0.04852586	-0.001258993	-0.027215	-0.022762967	-0.004928653	0.12285523	0.0501758	-0.017764835	-0.003943992	0.026227366	0.022686243	-0.040985625	-0.001257364	-0.003965268	0.065072216	0.017258838	-0.005512152	-0.052464545	0.022033025	-0.023552207	0.103358805	-0.024632048	-0.020692077	-0.025286956	-0.024323214	0.016559487
0.032968592	-0.11622948	-0.038885746	-0.024199195	-0.01846908	0.023938539	-0.059277825	-0.020060394	-0.019313985	0.025505882	-0.02400482	-0.016593082	0.017747913	-0.028816475	-0.03055115	0.05365207	0.009147876	-0.003839911	-0.000404572	0.022664523	0.06281244	0.001267502	-0.04452724	-0.032260865	0.05271319	0.005610624	-0.03308593	-0.021456432	-0.011368092	0.13220775	0.029240934	-0.00788075	-0.011059572	0.03318388	0.010665711	-0.0404891	-0.004746815	0.014356796	0.05811859	0.019268557	-0.011394988	-0.06515103	0.001326038	-0.018413955	0.10017412	-0.025101714	-0.020226076	-0.016926752	-0.014516505	0.014632913
0.04066012	-0.1116333	-0.037859634	-0.027728008	-0.015587645	0.014490613	-0.048664343	-0.013228614	-0.017393192	0.014349809	-0.02093758	-0.019400517	0.010205941	-0.021753406	-0.027396843	0.056267083	0.017450273	-0.008741903	0.010061877	0.016524013	0.05408329	-0.004627493	-0.036269728	-0.034227826	0.049856514	-0.004991622	-0.03639831	-0.020191452	-0.011268826	0.13082309	0.0325397	-0.008707278	-0.014868521	0.030983204	0.012956892	-0.038618416	0.001689877	0.009596434	0.055578146	0.0171363	-0.008013316	-0.055972654	-0.010220493	-0.014311275	0.100814514	-0.020577267	-0.032995317	-0.008405323	-0.003183214	0.015458118
0.02788152	-0.108813375	-0.029231468	-0.022438502	-0.017353952	0.02445679	-0.05807224	-0.021654388	-0.024324186	0.023104705	-0.02681542	-0.017291646	0.017585153	-0.023566056	-0.033782814	0.05659186	0.010625297	0.006978727	0.012906997	0.024390662	0.059479933	0.000416267	-0.027725274	-0.024294768	0.050262526	0.004565061	-0.025240663	-0.018240009	-0.017597156	0.13462299	0.03150911	-0.00213743	-0.013264729	0.034696467	0.020394217	-0.043678105	-0.004231833	0.014115644	0.0644255	0.010837484	-0.007209872	-0.0698727	-0.000729763	-0.026482975	0.09835897	-0.026476214	-0.012585118	-0.003975696	-0.015115314	0.008480287
0.028698511	-0.12270188	-0.030509545	-0.025589127	-0.019213226	0.026358908	-0.052142557	-0.017301746	-0.030625684	0.028521419	-0.030283162	-0.011217797	0.024002435	-0.014982642	-0.027574943	0.057652395	0.020074	0.002328092	0.008612878	0.026905993	0.05933496	8.63E-05	-0.029370261	-0.029903758	0.04306963	0.005463144	-0.032882843	-0.015737025	-0.012108447	0.13230197	0.040077735	-0.002456692	-0.008430067	0.031162644	0.024856055	-0.03416844	0.003437517	0.006489672	0.06387314	0.008870265	-8.69E-05	-0.06039335	0.00690283	-0.022402178	0.101263866	-0.019361408	-0.010194606	-0.006371824	-0.020462096	0.012412972
0.034681164	-0.12152735	-0.019578863	-0.029564153	-0.013348396	0.020564776	-0.05176768	-0.01784543	-0.018126963	0.023645425	-0.027299173	-0.013273883	0.014394385	-0.01894648	-0.028719872	0.058045786	0.01126021	0.002805059	0.014360139	0.024780499	0.05079809	-0.004965081	-0.03642766	-0.03613528	0.049089253	0.000970882	-0.036209945	-0.014093493	-0.007524857	0.12759276	0.041713372	-0.001538789	-0.012454507	0.027915973	0.023634622	-0.036477696	-0.000626831	0.005780023	0.059081692	0.015756534	-0.009685437	-0.06193179	0.009636376	-0.021335378	0.09738275	-0.016138129	-0.023264585	-0.021009332	-0.017690394	0.011883327
0.03295986	-0.11443459	-0.020179715	-0.027503785	-0.012051632	0.01972547	-0.049594946	-0.020743161	-0.019546276	0.024092281	-0.024417613	-0.01972793	0.015645027	-0.025849322	-0.031158857	0.06243361	0.004308281	0.007198402	0.008169282	0.022805309	0.05250546	-0.001271212	-0.033284172	-0.036774483	0.049031585	-0.000792944	-0.03489895	-0.014955851	-0.004039683	0.12809627	0.032930434	0.003666137	-0.005411659	0.028619561	0.019004557	-0.03348268	-0.001991911	0.002859702	0.05738918	0.018030694	-0.013743834	-0.055344325	0.003184539	-0.01987243	0.09487835	-0.019391397	-0.024617594	-0.007891911	-0.013887434	0.007902577
0.031779706	-0.11664216	-0.04750436	-0.022361977	-0.021927621	0.029840242	-0.057482753	-0.017961387	-0.029976757	0.022444416	-0.023301996	-0.01362823	0.037244055	-0.025151303	-0.03131749	0.059787765	0.006059227	0.002103304	0.006541671	0.02422486	0.06465074	0.004945091	-0.027417878	-0.035171833	0.049031	-0.003555841	-0.022270204	-0.016698774	-0.009233424	0.13134739	0.025587972	-0.00447907	0.004535035	0.035081945	0.011017854	-0.045153785	-0.002063964	0.012539957	0.06409295	0.01606356	-0.004753308	-0.06418917	-0.000264747	-0.006198689	0.10349118	-0.022517726	-0.0167211	-0.005459516	-0.021381732	0.006289529
0.026010992	-0.108215004	-0.03644683	-0.024657913	-0.025508605	0.025711644	-0.041706048	-0.025881357	-0.015648363	0.025093317	-0.031321727	-0.019321386	0.014009669	-0.02582426	-0.02936436	0.053201314	-0.001078563	-0.00577705	-0.004135683	0.02513147	0.056257594	-0.009370016	-0.03374121	-0.025273146	0.05373442	-0.001432043	-0.028219631	-0.016644137	-0.011226537	0.13036866	0.023474377	-0.015298583	-0.010984268	0.03285452	0.014013443	-0.050161056	-0.009088387	0.007967374	0.05745343	0.030238466	-0.025789838	-0.059455276	0.004792002	-0.015955998	0.09722001	-0.03819242	-0.026115846	-0.022624444	-0.013371846	0.012297816
0.03905599	-0.12186948	-0.022069221	-0.030356416	-0.022354765	0.032012068	-0.04811488	-0.021983568	-0.024617093	0.020137059	-0.02273095	-0.018283244	0.009763728	-0.005113879	-0.035865754	0.062116906	0.014824818	0.005619059	0.024726532	0.030455029	0.06622508	-0.003896312	-0.03719618	-0.041487586	0.04807557	-0.002925538	-0.025803855	-0.020141715	-0.006710658	0.12679861	0.048581704	-0.022442618	-0.006453109	0.028038109	0.021023447	-0.046462756	0.000516539	0.001624047	0.06327381	0.017402513	-0.003708288	-0.05300208	0.021831587	-0.019850835	0.10374116	-0.02516664	-0.019545862	-0.026474992	-0.02543919	0.016178288
0.034029827	-0.1171847	-0.03890565	-0.025728002	-0.018847609	0.024832938	-0.055977855	-0.02060658	-0.019978303	0.0249288	-0.023363031	-0.016041895	0.016911384	-0.027475147	-0.03148005	0.05572859	0.008705517	-0.004150119	0.002664308	0.023196971	0.06290233	0.000253702	-0.043356884	-0.03180871	0.052499466	0.004499476	-0.03206348	-0.019959554	-0.010583994	0.13124499	0.03083204	-0.009326048	-0.009854174	0.032133535	0.011275848	-0.041089773	-0.004816144	0.011129503	0.05805632	0.01898327	-0.012326718	-0.064514376	0.004069494	-0.016495721	0.100343406	-0.024925863	-0.021307465	-0.018840225	-0.014917341	0.01387243
0.03925737	-0.11260163	-0.03777201	-0.028230581	-0.015802696	0.014904575	-0.0424927	-0.012033147	-0.017899962	0.013964932	-0.022607997	-0.019471075	0.009640111	-0.020689197	-0.027814075	0.058286063	0.017699633	-0.008260411	0.009307033	0.016781792	0.053778015	-0.004166989	-0.03453385	-0.033702593	0.049553234	-0.004280977	-0.036191497	-0.021658862	-0.011031481	0.12869728	0.032683004	-0.006970362	-0.014272191	0.03056663	0.014533198	-0.03583936	0.001302713	0.006242889	0.055500217	0.017688183	-0.008642723	-0.05385562	-0.011399241	-0.015119699	0.10050878	-0.020870358	-0.03357978	-0.005210618	-0.002855363	0.015600387
0.030078458	-0.11406646	-0.030545149	-0.023506835	-0.01807957	0.025633587	-0.057332758	-0.02246962	-0.025387367	0.025002696	-0.027735472	-0.015152233	0.01618922	-0.02213067	-0.032965582	0.05525591	0.015034306	0.004251602	0.012881707	0.02523259	0.05983912	4.99E-05	-0.028957961	-0.024576455	0.050243866	0.006398014	-0.028492965	-0.017977154	-0.01813748	0.13353029	0.033914555	-0.001769117	-0.012897854	0.03340122	0.02058314	-0.04015296	-0.004649435	0.012790939	0.06546792	0.010758477	-0.006975345	-0.0707213	0.000417418	-0.028148998	0.09827055	-0.02599341	-0.013915532	-0.008670136	-0.015900942	0.011255521
0.029985145	-0.121997446	-0.030480849	-0.025104541	-0.019413924	0.02552352	-0.054015093	-0.017544601	-0.028557569	0.028375655	-0.030279335	-0.012167379	0.022678858	-0.015490651	-0.02809774	0.058017757	0.018816518	0.000731461	0.00859133	0.02705723	0.059184164	0.000352515	-0.03059686	-0.03003319	0.04359971	0.005449539	-0.03230409	-0.017176844	-0.013056379	0.13227805	0.03897078	-0.003635999	-0.009797024	0.031372495	0.024271516	-0.035050947	0.002772618	0.006676127	0.06306576	0.008935351	-0.002382016	-0.060805418	0.006895058	-0.020543102	0.10236433	-0.019685067	-0.010268626	-0.007362261	-0.020757452	0.012386187
0.034252025	-0.12103307	-0.01788708	-0.030202042	-0.012122175	0.019339668	-0.04730512	-0.016974548	-0.018441478	0.023285447	-0.028195005	-0.013710519	0.013213443	-0.017606422	-0.028677652	0.061732173	0.010790098	0.003112035	0.014228317	0.025167862	0.050373632	-0.003869553	-0.03361701	-0.035642464	0.046782944	0.000747035	-0.036396615	-0.014244749	-0.006471064	0.1266913	0.04180556	-0.000217211	-0.012137018	0.027359882	0.025828298	-0.03383996	0.000905688	0.001092283	0.05729404	0.013833194	-0.010928907	-0.058171254	0.008832308	-0.018360918	0.097992636	-0.01457573	-0.022722458	-0.015560389	-0.01801837	0.011173502
0.057735976	-0.14066052	-0.0261573	-0.04766096	-0.009973696	0.023249995	-0.008361124	-0.014436021	-0.03355311	0.023802616	-0.03715158	-0.012745183	-0.007201355	0.00503091	-0.0320756	0.077177756	0.028077194	-0.00934767	0.026977818	0.026810974	0.053541522	-0.004238279	-0.03835709	-0.022727074	0.04363088	-0.007862563	-0.04855289	-0.023630448	0.009476688	0.11367356	0.05622959	0.003376017	-0.007706572	0.017292652	0.028582973	-0.024068523	0.005826938	-0.024570722	0.07194074	0.000188678	-0.010532067	-0.061850045	0.023413999	-0.0268027	0.10665551	-0.007294822	-0.021312308	-0.028968815	-0.009281077	0.015876679
0.05187733	-0.14154758	-0.028007552	-0.04922159	-0.01501725	0.027672946	-0.003581302	-0.012820507	-0.037524052	0.02247309	-0.03504232	-0.008727931	0.005399374	0.002456815	-0.032323793	0.07897012	0.020378657	-0.006379205	0.029280994	0.027341403	0.05355199	-0.007526781	-0.03435921	-0.025157599	0.04432681	-0.012606661	-0.042035867	-0.015725259	0.01491758	0.11310817	0.056251697	0.000614199	-0.001665172	0.016186956	0.030420154	-0.032757767	0.006329931	-0.025936618	0.07033672	0.003404849	-0.009859449	-0.05995743	0.032943714	-0.018020151	0.10499934	-0.006731496	-0.02173173	-0.033939596	-0.013330203	0.008188319
0.0665993	-0.13909906	-0.030514544	-0.042399406	-0.014665321	0.01894878	-0.04299218	-0.018942382	-0.030659163	0.026637523	-0.032572575	-0.011185315	-0.007973491	0.009508648	-0.026272587	0.061212994	0.04060227	-0.017173449	0.031501394	0.026019158	0.05694274	-0.008830281	-0.04279908	-0.030948317	0.040818643	-0.011001926	-0.05146534	-0.01943833	0.000821998	0.12695064	0.057771344	-0.01809431	-0.014095546	0.017438212	0.024787372	-0.035703942	0.011555251	-0.007653281	0.07282304	-0.003090826	-0.002858045	-0.065021284	0.021850832	-0.019283885	0.11187855	-0.008123263	-0.024301358	-0.04233105	-0.01002533	0.023658369
0.06226664	-0.13562386	-0.028581036	-0.03928197	-0.013312599	0.015292442	-0.0478678	-0.025384855	-0.027986472	0.027046394	-0.030339098	-0.012972628	-0.001719562	-0.007546147	-0.02179949	0.054256693	0.037930217	-0.019545028	0.020165695	0.0239636	0.045479074	-0.011471167	-0.03417829	-0.027696714	0.043283388	-0.00636141	-0.05884596	-0.012072297	-0.000143937	0.12879696	0.04979135	-0.001663695	-0.015801527	0.020244338	0.019398509	-0.030419901	0.009912615	-0.000636819	0.0655989	0.004476705	-0.008918461	-0.06624406	0.013838259	-0.021068987	0.10476901	-0.009609447	-0.028189376	-0.041801438	-0.008782934	0.022907142
0.046088174	-0.12699342	-0.035253543	-0.0317261	-0.02079023	0.029591378	-0.04245492	-0.019433912	-0.03148976	0.020323249	-0.025412831	-0.01650231	0.009788404	-0.009809687	-0.034165233	0.060660213	0.0242535	0.00027698	0.019774754	0.024477042	0.067196846	0.000975344	-0.037441973	-0.037074223	0.049466606	-0.002321216	-0.03449584	-0.025741808	-0.002784454	0.12439916	0.043947212	-0.009646422	-0.003500034	0.027041242	0.01548698	-0.038810708	-1.05E-05	0.00386758	0.06777215	0.013209671	-0.000468018	-0.06195957	0.007482278	-0.024009863	0.10429781	-0.021484232	-0.024720691	-0.022565743	-0.01644114	0.02093559
0.03648841	-0.117716335	-0.031144211	-0.02652988	-0.014602626	0.022492703	-0.055661146	-0.018539056	-0.025628988	0.025843017	-0.030378584	-0.017305082	0.020910017	-0.022434	-0.033440743	0.06207736	0.006566154	0.00602842	0.017939618	0.021753952	0.05714492	0.000680041	-0.034040146	-0.03114136	0.04974087	-0.000491236	-0.03192898	-0.019541267	-0.003530117	0.1292506	0.037120406	0.004622249	-0.003382273	0.029013067	0.020348186	-0.041679665	-0.000709935	0.008724956	0.068739496	0.009275862	-0.006816651	-0.06989235	0.007524649	-0.023678355	0.10309657	-0.016996963	-0.01581837	-0.013286615	-0.013042215	0.006761772
0.02973251	-0.11327103	-0.025918348	-0.033371717	-0.014637043	0.025301373	-0.028293418	-0.010598143	-0.034023345	0.017458104	-0.03384604	-0.008265987	0.018194702	-0.003383499	-0.022051305	0.05678203	0.010396306	0.012113651	0.013299846	0.021887675	0.061195146	-0.005956214	-0.023807257	-0.03768354	0.04546048	-0.023967309	-0.03722714	-0.005923893	0.007583894	0.12811679	0.0360468	-0.003755224	0.003342032	0.027437707	0.030138532	-0.047434922	0.003676701	0.004658138	0.07276872	0.013537705	-0.002399211	-0.052231856	-0.000395403	-0.024909863	0.09152279	-0.020129325	-0.027952291	-0.008660018	-0.010582292	0.0052992
0.03882014	-0.11930725	-0.026872525	-0.026538031	-0.013319883	0.023723342	-0.059320487	-0.018755909	-0.02395387	0.026903741	-0.027973216	-0.018050667	0.016303303	-0.017333426	-0.030052342	0.05671624	0.01141744	0.005375418	0.0087371	0.024029607	0.059907664	0.001901967	-0.042149507	-0.037826743	0.049932268	-0.003136837	-0.036785875	-0.021325788	-0.00429002	0.12969615	0.035060633	-7.96E-05	-0.004202335	0.030254262	0.016796736	-0.03723279	-0.001254258	0.011740234	0.06891303	0.013801611	-0.005668704	-0.06366177	0.004944874	-0.028699487	0.09975652	-0.019591978	-0.017127408	-0.015118558	-0.015135383	0.011460639
0.03490196	-0.12445079	-0.04435182	-0.020079143	-0.019601	0.0249358	-0.06505464	-0.013805052	-0.02365768	0.026985068	-0.030686103	-0.019658076	0.03334988	-0.024734559	-0.02981171	0.053117305	0.013784808	-0.001097761	0.006970192	0.02051405	0.05485737	0.001480051	-0.040634878	-0.03755872	0.052575245	0.005940099	-0.0338893	-0.02831562	-0.011141081	0.12808797	0.036041807	0.007509256	-0.001179344	0.03402396	0.01166487	-0.033874404	-0.000723004	0.01959821	0.071703136	0.019651012	0.002143941	-0.067530215	0.000492683	-0.032020945	0.10669248	-0.02019737	-0.014474578	-0.012486314	-0.012593588	0.013061986
0.035182085	-0.12014258	-0.031795464	-0.028646903	-0.017457772	0.026855871	-0.040505573	-0.018163148	-0.024899023	0.021225553	-0.024889685	-0.016465934	0.018682651	-0.020641407	-0.031299833	0.060934246	0.009633591	0.003588197	0.013559178	0.0209725	0.05709312	-0.002976156	-0.03562497	-0.03618135	0.05107624	-0.001468488	-0.03343234	-0.017421145	-0.00374183	0.123538114	0.039772417	0.002129203	0.001365369	0.029825795	0.015073741	-0.035441916	-0.004063937	0.004497528	0.06347862	0.021972943	-0.006420293	-0.0589379	0.003164395	-0.025853302	0.09764036	-0.023153054	-0.028294235	-0.016433729	-0.013677816	0.014560444
0.04010241	-0.12104437	-0.02271353	-0.030515864	-0.015481973	0.016932981	-0.04374837	-0.018890841	-0.0199101	0.024025938	-0.03325716	-0.018171266	0.011635654	-0.013041752	-0.028365616	0.060638953	0.014567248	-0.001507583	0.012336139	0.026165407	0.044834007	-0.007035189	-0.024804527	-0.03374414	0.04767138	-0.008137802	-0.03674818	-0.016850432	-0.007930021	0.12682283	0.032470774	-0.002159742	-0.011615299	0.02481932	0.025970027	-0.03416506	0.001020098	-0.002075245	0.064336285	0.014442782	-0.016749678	-0.056652658	0.004556462	-0.017179828	0.09877387	-0.018155154	-0.025935458	-0.012966394	-0.011166076	0.00650036
0.027895594	-0.11763813	-0.037815187	-0.026600622	-0.023535414	0.030543279	-0.04437837	-0.015028102	-0.02677007	0.02437714	-0.029571729	-0.01868832	0.031076934	-0.02189138	-0.03221199	0.058131818	-0.001100022	0.006206039	0.00662137	0.022330666	0.059878822	-0.004311536	-0.04039839	-0.037078533	0.05467703	-0.006931392	-0.026894988	-0.019697754	0.001442203	0.1263161	0.032793246	-0.003993909	0.003666929	0.030570341	0.015628796	-0.04882977	-0.003489678	0.010732429	0.07011359	0.025399031	-0.006396599	-0.059857797	0.014050107	-0.026370645	0.09964451	-0.026757307	-0.018448668	-0.019774329	-0.012865087	0.003496514
0.0382282	-0.12667464	-0.03547088	-0.035254493	-0.016037915	0.027715372	-0.03191494	-0.018682959	-0.03049438	0.019875819	-0.01930556	-0.01895378	0.024624288	-0.027497495	-0.03370675	0.06462115	0.010571034	0.00097813	0.006905379	0.023789769	0.051450703	-0.00314189	-0.031707287	-0.033849392	0.05501032	-0.005689472	-0.035860434	-0.013903627	0.002336934	0.122121274	0.031776045	0.008887194	0.001314827	0.026482068	0.011542867	-0.030028269	-0.001669551	-0.002691687	0.0631023	0.02249917	-0.009955179	-0.055800386	0.011751891	-0.02282759	0.09276674	-0.018266818	-0.02514442	-0.015585124	-0.009177337	0.00063947
0.023119299	-0.11898102	-0.030246083	-0.019385284	-0.017817637	0.02359269	-0.06542833	-0.023918068	-0.024294186	0.031196164	-0.030319577	-0.007497396	0.037011977	-0.033000372	-0.024422953	0.051253006	0.00642372	0.008895518	0.008772241	0.021051025	0.050649974	-0.002795406	-0.022254959	-0.035901316	0.045902207	0.008571698	-0.03387608	-0.004828171	-0.010102635	0.13242708	0.036388606	0.010597099	0.002853286	0.031901628	0.020230588	-0.036721915	-0.00301536	0.01664719	0.059584472	0.019221285	-0.004874059	-0.0692838	-0.002769194	-0.017248167	0.0961428	-0.019193552	-0.025156362	-0.013429469	-0.02278108	0.015039386
0.03092764	-0.11913218	-0.0298561	-0.025965776	-0.017431026	0.028456824	-0.047025155	-0.019151535	-0.029267412	0.024130078	-0.030499592	-0.013806251	0.027955089	-0.016791757	-0.028690035	0.06211594	0.006294417	0.007657733	0.0105413	0.026808113	0.059401527	0.001578229	-0.024187503	-0.036587685	0.045413096	-0.004618968	-0.030840833	-0.013955714	-0.002073314	0.12714954	0.035400733	0.002945198	0.004123263	0.031554922	0.021426084	-0.039398715	0.000808334	0.004933933	0.06538171	0.015238234	-0.00663628	-0.057381604	0.006135231	-0.016268903	0.10066628	-0.019857762	-0.016571352	-0.00856453	-0.023888076	0.008537392
0.037006304	-0.11879015	-0.04555661	-0.02128274	-0.022032216	0.029836643	-0.06531999	-0.018571166	-0.029020896	0.023269702	-0.022806887	-0.013033635	0.03682218	-0.02681726	-0.02890681	0.05370777	0.006893597	0.001532264	0.015608747	0.018193776	0.062210403	0.000351942	-0.03603568	-0.03957824	0.051740445	-0.00363882	-0.029602613	-0.014713228	-0.005639648	0.1296715	0.036066044	0.003431472	0.010268716	0.034855057	0.007840162	-0.04632173	-0.003889433	0.021652969	0.06915524	0.019750947	0.000874826	-0.07018428	-1.90E-05	-0.019905766	0.103260666	-0.022656484	-0.023528509	-0.021222759	-0.018539142	0.013433206
0.02539776	-0.11832133	-0.038399305	-0.024169244	-0.022382839	0.03001874	-0.051289752	-0.02384922	-0.030997828	0.025695015	-0.029564021	-0.010115302	0.027778996	-0.020688089	-0.025656588	0.046514854	0.01699787	0.005634982	0.006873599	0.024457635	0.05834036	-0.006415526	-0.021618776	-0.031272322	0.049423087	-0.000177507	-0.033114336	-0.007772867	-0.011183642	0.13353279	0.034005232	-0.003868102	-0.000926105	0.03203849	0.018406214	-0.042276673	-0.002317235	0.015797239	0.06835514	0.021604193	-0.00160971	-0.06460573	-0.000685959	-0.027633226	0.09381687	-0.028769834	-0.023965463	-0.015935253	-0.015745249	0.014039598
0.031114047	-0.1215361	-0.04534378	-0.026955944	-0.025601886	0.00614089	-0.058639366	-0.014344243	-0.018937511	0.025695983	-0.01737595	-0.01566688	0.035739128	-0.03850243	-0.015584957	0.05314387	0.01831181	-0.030841028	-0.001543213	0.017798163	0.035523504	-0.019550929	-0.02093578	-0.036006756	0.040824197	-0.000866462	-0.048289903	0.007380198	-0.012299262	0.14204167	0.031504642	-0.007022316	-0.015365024	0.023742845	0.021662716	-0.028618418	0.01800635	-0.002381266	0.038940586	0.017976109	-0.01582158	-0.028655648	0.009199688	0.01228361	0.09943473	-0.01186982	-0.02950788	-0.008824389	-0.00038202	-0.004353169
0.03339904	-0.11579559	-0.039761867	-0.029243596	-0.0233719	0.032891143	-0.028636139	-0.020347178	-0.029935656	0.021640282	-0.026361462	-0.021608219	0.016926266	-0.017460648	-0.03568156	0.06366684	0.007497504	0.002728622	0.000472657	0.025461545	0.06479529	0.000627233	-0.035013728	-0.029206535	0.05351222	-0.006535247	-0.024821226	-0.025763106	-0.004351019	0.12354015	0.024924356	-0.007865435	0.000899587	0.031777687	0.010194724	-0.040717103	-0.008010413	0.000564763	0.06700172	0.02450154	-0.012836777	-0.0571894	0.003117674	-0.023701314	0.097655356	-0.03382241	-0.021906294	-0.008951605	-0.012577135	0.009952015
0.020919602	-0.12906444	-0.039107233	-0.041948497	-0.017383719	0.032550316	0.01822825	-0.007539187	-0.039929066	0.019435586	-0.036447965	-0.005121753	0.027848745	-0.014444549	-0.028353905	0.07775824	0.004557851	0.005164803	0.006279343	0.021917688	0.053042177	-0.005845448	-0.020917049	-0.021003373	0.045198325	-0.006133616	-0.033257034	-0.009210756	0.013986141	0.11109114	0.042920917	0.014221996	0.010506791	0.024667803	0.027576184	-0.02856919	1.88E-05	-0.023277748	0.062156893	0.020499524	-0.008476544	-0.051344167	0.011757852	-0.019022807	0.09362918	-0.016963845	-0.027065447	-0.005315356	-0.011135911	0.005587743
0.031826533	-0.1232578	-0.03932608	-0.033171196	-0.022498777	0.032096863	-0.0307658	-0.017292414	-0.0337269	0.02285546	-0.028025048	-0.010333703	0.031629596	-0.019684758	-0.026460938	0.057273842	0.005327482	0.002478723	0.00268247	0.023307366	0.057115454	-0.006496781	-0.032405157	-0.034284286	0.05212776	-0.013933378	-0.032927692	-0.009257964	0.007188384	0.12418645	0.030941674	-0.001343605	0.006978842	0.028518572	0.014292331	-0.046402793	-0.002631279	0.005538779	0.06744075	0.025329247	-0.008088082	-0.06097275	0.011674287	-0.018136365	0.09424859	-0.023683706	-0.026561746	-0.025652759	-0.01534664	0.005964562
0.020799035	-0.11385531	-0.045940164	-0.026839487	-0.020180603	0.030851532	-0.026504122	-0.01656573	-0.03415864	0.02418701	-0.028692031	-0.019461365	0.026295679	-0.024196424	-0.03618956	0.06775012	0.004038713	0.010586766	-0.00132361	0.02300297	0.06853591	0.004775121	-0.026473382	-0.028667754	0.049084805	0.000696597	-0.024235984	-0.02150042	-0.002177466	0.1270328	0.02508806	-0.002140402	0.006493899	0.030374737	0.016780416	-0.03479731	-0.002910882	-0.004059789	0.06510701	0.019136019	-0.007361355	-0.05096566	-0.001051917	-0.020561848	0.0969801	-0.028511275	-0.018300423	0.011599401	-0.0082146	0.003786054
0.023492772	-0.11032288	-0.03564602	-0.022426648	-0.017169347	0.022874538	-0.051552776	-0.017369108	-0.023551298	0.023349576	-0.023463463	-0.016395288	0.027036736	-0.03184176	-0.030226551	0.059915587	0.001829525	0.006684112	0.003809098	0.019546332	0.061631788	0.001583493	-0.030518945	-0.036385935	0.04840453	0.002536272	-0.029974299	-0.013242115	-0.006628778	0.13199157	0.029369991	0.000543474	0.000262574	0.03219363	0.01701652	-0.037662525	-0.001820801	0.008173704	0.05611247	0.018928844	-0.00857887	-0.05354748	-0.00430519	-0.014498773	0.09625283	-0.022973971	-0.02387688	0.001449932	-0.012914366	0.00746154
0.030943152	-0.117022835	-0.014333643	-0.030735908	-0.007593685	0.015983302	-0.056999892	-0.011259344	-0.014348592	0.026509212	-0.024282668	-0.017122274	0.016976673	-0.013433971	-0.026551787	0.06618352	0.002782843	0.001083085	0.004706468	0.029387956	0.052562237	-0.002195229	-0.04489252	-0.03936047	0.041675363	-0.003801599	-0.034716982	-0.012251161	-0.004385468	0.13356669	0.03908139	-0.012172105	-0.01627276	0.028470598	0.027731549	-0.035591096	0.00991903	-0.002772683	0.052943766	0.009255065	-0.011439033	-0.043751284	0.022758424	-0.008125221	0.101439156	-0.009089168	-0.006738621	-0.006897559	-0.01958998	-0.001069446
0.030522916	-0.13933052	-0.022728408	-0.04166974	-0.015921585	0.036142442	-0.003321847	-0.016351907	-0.03259672	0.023700358	-0.035553258	-0.009420144	0.006789516	-0.004202658	-0.040366206	0.07668204	0.017499585	0.009105642	0.026825134	0.032651585	0.057877816	-0.003760649	-0.028775614	-0.023557734	0.04939514	0.009109102	-0.030526115	-0.019849148	-0.002143964	0.11179761	0.05785832	0.003033185	-0.004718287	0.02114074	0.034804434	-0.023497237	-0.003905621	-0.024129037	0.068865	0.012587596	-0.007614156	-0.05987268	0.028340526	-0.03579851	0.097415484	-0.01763746	-0.017000858	-0.02000079	-0.019422866	0.010507024
0.031263966	-0.11827317	-0.036176853	-0.03187576	-0.016462961	0.022226196	-0.03193186	-0.010846139	-0.02064863	0.01994061	-0.025294987	-0.016868718	0.021296257	-0.023270765	-0.030194905	0.067216076	0.001109663	-0.0038334	0.001364246	0.022412185	0.055612016	-0.00216476	-0.039553482	-0.03360263	0.05021147	-0.005134873	-0.03140966	-0.018201753	-0.000199647	0.124131665	0.030802157	-0.004188013	-0.005733639	0.029045269	0.017076856	-0.037386965	-9.17E-05	-0.003634172	0.055204242	0.020547928	-0.015349247	-0.05072006	0.008795902	-0.009106316	0.099561445	-0.01857117	-0.022990067	-0.009588913	-0.011270799	0.003588633
0.022906136	-0.11300755	-0.04649878	-0.025518566	-0.021147188	0.02959974	-0.04885946	-0.020531967	-0.019262971	0.020015081	-0.022435287	-0.013046287	0.02854035	-0.036092125	-0.032257006	0.05125539	-6.35E-05	-0.002683902	0.004991464	0.02197981	0.055039503	-0.007922663	-0.036013708	-0.021940866	0.059971284	0.005020824	-0.024453612	-0.011141313	-0.015110526	0.13073044	0.029468264	-0.003676994	-0.009575853	0.036345113	0.009463973	-0.04952357	-0.010245136	0.017560406	0.060849443	0.028032666	-0.012775224	-0.07425971	0.007023166	-0.023822965	0.0947714	-0.030673012	-0.021205034	-0.024932822	-0.011535169	0.005681476
0.03172216	-0.13539454	-0.031389385	-0.034136638	-0.019042684	0.030363481	-0.034961868	-0.015946254	-0.024019487	0.02632806	-0.03333744	-0.008041535	0.013692533	-0.012447283	-0.03426513	0.061793912	0.019073319	-0.003572923	0.020428734	0.030067386	0.054460768	-0.006821441	-0.037772737	-0.02334732	0.051806066	0.011983791	-0.03216474	-0.018579798	-0.013772967	0.12232946	0.05221597	-0.004048123	-0.015843136	0.02637406	0.028641397	-0.03258138	-0.003119328	-0.003644716	0.066545084	0.013016428	-0.007169442	-0.06973116	0.02454188	-0.03117666	0.10148847	-0.018465929	-0.013278886	-0.02992527	-0.018451946	0.01166065
0.037052695	-0.12892094	-0.049017884	-0.034251437	-0.020852596	0.02159906	-0.029037615	-0.019622726	-0.027896378	0.019552205	-0.021028772	-0.015578588	0.021760182	-0.027813686	-0.02549879	0.057541072	0.026004806	-0.019099995	-0.001248648	0.023915673	0.045332786	-0.010065554	-0.020529374	-0.02569194	0.049399864	0.000991399	-0.043314468	-0.008699475	-0.010051352	0.12771454	0.030907808	0.000229762	-0.010607163	0.026765052	0.01264156	-0.023352267	0.004837842	-0.006014729	0.0533054	0.022514442	-0.012903385	-0.047880355	0.003206995	-0.010911554	0.095700145	-0.019999389	-0.0299558	-0.012564341	-0.004424901	0.007769377
0.034091167	-0.11250305	-0.031011073	-0.021859176	-0.014586894	0.020634107	-0.060785316	-0.020274643	-0.018905919	0.025583195	-0.020992033	-0.020354262	0.028193513	-0.027124062	-0.030150626	0.06285147	0.002409819	-0.000156319	0.013038205	0.021442013	0.04646786	-0.003998477	-0.028970473	-0.0332673	0.048191816	-0.002009676	-0.028396174	-0.010284124	-0.016415443	0.13080865	0.03131506	0.007115234	0.00190077	0.033594254	0.01412194	-0.031516287	-0.003393763	0.005437542	0.062264584	0.018593548	-0.012432455	-0.05685099	9.02E-05	-0.018163905	0.098577924	-0.022270206	-0.02063233	-0.002585186	-0.012684055	0.002276249
0.033226814	-0.120809056	-0.049944118	-0.025373591	-0.024202295	0.031171152	-0.04836729	-0.020297159	-0.029015848	0.024201501	-0.022361744	-0.014420296	0.028170357	-0.023175746	-0.0318514	0.057395045	0.012658308	-0.003181586	0.006741103	0.023189157	0.06358305	-0.001356041	-0.03308139	-0.032285016	0.051071536	0.000264231	-0.026525997	-0.016511632	-0.011922698	0.12960689	0.031155227	-0.009404312	0.002826043	0.032289773	0.009158698	-0.03967608	-0.0044645	0.007576693	0.06463852	0.02163956	-0.005556988	-0.061403826	0.002309897	-0.015706833	0.10084067	-0.028050425	-0.023605315	-0.013727678	-0.014406215	0.011988266
0.024125583	-0.10922625	-0.03314715	-0.028656255	-0.020938704	0.025160892	-0.030416157	-0.017743276	-0.012276004	0.022441337	-0.03251448	-0.014228211	0.011342188	-0.022738973	-0.032104395	0.06297371	-0.007288256	-0.005169735	-0.001009138	0.025744956	0.056487236	-0.005948711	-0.040529303	-0.019999193	0.053815793	-0.000196889	-0.021810718	-0.020026395	-0.011677622	0.12513058	0.025982298	-0.014572599	-0.016286038	0.033381276	0.018771568	-0.050147966	-0.01184431	0.000720586	0.05437719	0.02460261	-0.028732343	-0.06556133	0.008268813	-0.010703323	0.098833375	-0.032292318	-0.02187927	-0.020017868	-0.0163331	0.009209182
0.021388441	-0.113027394	-0.033662878	-0.029721107	-0.019811114	0.030442128	-0.039472505	-0.01563479	-0.030563397	0.023315549	-0.020996023	-0.013713743	0.025353763	-0.020457916	-0.028262137	0.05305524	0.007120872	0.011582551	-0.005135836	0.02270072	0.06612695	-0.003763062	-0.04137566	-0.03750095	0.051483933	-0.008215268	-0.02893986	-0.011152842	6.02E-05	0.1325359	0.028202036	-0.014949826	-0.000934888	0.030640038	0.014500531	-0.045569073	-0.002072874	0.010262231	0.062602684	0.025657104	-0.001465464	-0.05235307	0.006027779	-0.02478611	0.08860753	-0.028588021	-0.02348769	-0.009744807	-0.010646811	0.006556891
0.028896397	-0.11689901	-0.04982857	-0.026906153	-0.022646375	0.021747937	-0.038149405	-0.016202813	-0.03045402	0.023114633	-0.02259718	-0.015835993	0.027568504	-0.025063647	-0.022849778	0.055765297	0.01794536	-0.007414726	-0.009378566	0.019546425	0.059562553	-0.003391449	-0.026127387	-0.035908014	0.044000424	-0.004576146	-0.037818316	-0.011386383	-0.004851022	0.13336739	0.024341961	-0.009785035	0.000272465	0.029348198	0.011934429	-0.031903557	0.00558518	0.001617581	0.05414583	0.022525981	-0.006190687	-0.0408633	-0.008625426	-0.005778396	0.096741766	-0.024466416	-0.031031119	0.00296474	-0.005711803	0.011613585
0.031497337	-0.10857716	-0.040566605	-0.026308803	-0.01590894	0.018590901	-0.05095282	-0.013644396	-0.022219319	0.016184652	-0.014222897	-0.018955993	0.028076334	-0.030731082	-0.028962525	0.066172436	0.001880642	-0.004573682	0.003650863	0.020507457	0.05995687	0.001349484	-0.029273089	-0.03785358	0.045535196	-0.006548937	-0.029124519	-0.010019877	-0.005112566	0.1341335	0.025578842	-0.007380717	-0.00339144	0.032425333	0.013147595	-0.03980239	0.005943336	0.001819716	0.04779712	0.015166742	-0.011714184	-0.042497467	-8.69E-05	0.005881285	0.10057308	-0.016766213	-0.0222894	0.005146248	-0.012373559	-0.000317214
0.030262342	-0.11163261	-0.010834347	-0.009587708	-0.039527085	0.016156288	-0.097587086	-0.021255214	0.009745789	0.050335992	-0.05287416	-0.009630964	0.006144494	-0.016078359	-0.026765585	0.05035333	-0.014349461	-0.027389938	0.014590842	0.02944423	0.052527208	-0.013585301	-0.06592754	-0.02364268	0.04900712	0.012490506	-0.020928776	-0.025818756	-0.037189487	0.13716109	0.037952196	-0.029588759	-0.036382377	0.032932755	0.04041621	-0.06739223	-0.017918272	0.018837634	0.05804437	0.00931032	-0.04695605	-0.082456104	0.029819662	-0.006743261	0.118349686	-0.03716556	-0.002580423	-0.05766787	-0.0358878	0.014337632
0.039089818	-0.13093853	-0.036858905	-0.031243872	-0.017314266	0.027043542	-0.033314373	-0.017302327	-0.027115373	0.02112328	-0.029624758	-0.01836618	0.019605206	-0.024265276	-0.036383953	0.06789119	0.01461505	-0.002077175	0.01316468	0.025247557	0.053484306	0.002434551	-0.02971375	-0.029526802	0.053043004	0.006985733	-0.03474549	-0.02678973	-0.00437683	0.118061215	0.03866704	0.013306035	-0.00472077	0.027961943	0.017322946	-0.02640098	-0.002724185	-0.003198688	0.063831896	0.016081352	-0.010204962	-0.06400102	0.008142039	-0.024187706	0.102870345	-0.016601143	-0.019421287	-0.013845959	-0.01532182	0.010390187
0.01841647	-0.1117783	-0.022017134	-0.025055109	-0.014514017	0.023507765	-0.04859643	-0.01678893	-0.0248581	0.02599282	-0.028631814	-0.011558575	0.026522266	-0.023387788	-0.025318997	0.05298746	0.004633766	0.016871998	0.006555095	0.019456668	0.05496485	-0.005827436	-0.03263694	-0.037095394	0.047095805	-2.29E-05	-0.033299245	-0.007494531	-0.002336984	0.13176726	0.03880659	0.001158263	-0.001061582	0.030576121	0.023381576	-0.04091348	-0.00070486	0.01318023	0.061626133	0.021629674	-3.17E-05	-0.058840048	0.001042964	-0.029472476	0.09075328	-0.022112165	-0.025059862	-0.008186996	-0.013483269	0.011833593
0.025120048	-0.1089007	-0.028306391	-0.025815984	-0.017345313	0.023655128	-0.052947614	-0.02023881	-0.020229379	0.021792483	-0.023076782	-0.01416842	0.017357588	-0.022222234	-0.028092396	0.05217427	0.007640895	0.0050404	0.003478474	0.024559326	0.059336923	-0.004932803	-0.03299829	-0.03274637	0.050003808	-0.00242588	-0.028888095	-0.01032792	-0.012121688	0.135335	0.029510422	-0.014216882	-0.012245316	0.032619778	0.018623268	-0.04604973	-0.002664562	0.012238443	0.05744031	0.020303922	-0.010063835	-0.05819443	0.001622904	-0.01782262	0.092970036	-0.027180841	-0.023003979	-0.011178394	-0.014736527	0.009281353
0.031075614	-0.112073705	-0.0404309	-0.024656385	-0.019825745	0.024205549	-0.052595407	-0.017467184	-0.022563111	0.019792445	-0.025441311	-0.01413149	0.020024205	-0.02012394	-0.03080768	0.056258295	0.01366921	-0.002958415	0.006264296	0.025052134	0.059630703	-0.000217276	-0.030302027	-0.024615597	0.049639374	0.000729715	-0.023132542	-0.020217463	-0.019011147	0.13347189	0.027472511	-0.013083678	-0.015993947	0.035564017	0.015471699	-0.046166427	-0.00278739	0.012524327	0.060103692	0.013702709	-0.008275982	-0.06867708	-0.002466773	-0.012213037	0.10222954	-0.025469806	-0.016367009	-0.007095518	-0.016091188	0.011322804
0.0408094	-0.1122884	-0.028293986	-0.029195514	-0.019157408	0.027503233	-0.047650333	-0.026362674	-0.028181415	0.018316234	-0.020691987	-0.023373	0.01172924	-0.01768039	-0.036079105	0.06109348	0.013624635	0.004340531	0.013006469	0.02732471	0.06068919	-0.000414061	-0.027846575	-0.029613702	0.050865635	-0.006445197	-0.026457336	-0.020792887	-0.007183794	0.1302619	0.029737175	-0.009714009	-0.009048672	0.031509504	0.012246304	-0.04623663	-0.001811749	0.006754037	0.06326239	0.015443597	-0.009782171	-0.06198038	0.006822732	-0.019043716	0.09955231	-0.027327377	-0.018323954	-0.013089173	-0.016792413	0.009997421
0.032191135	-0.112690635	-0.022974163	-0.026302136	-0.015136486	0.025957175	-0.04745686	-0.018437995	-0.029150868	0.02138843	-0.026357656	-0.017776929	0.014681126	-0.014924333	-0.032423206	0.059212733	0.01161079	0.017901378	0.014570859	0.021413587	0.0662547	0.002755204	-0.03228967	-0.041695807	0.048010968	-0.005445689	-0.031142263	-0.019848693	-0.000937291	0.12860738	0.03658913	-0.003279825	0.001512242	0.029205158	0.020418176	-0.04033181	-0.001739289	0.009110938	0.06715392	0.015333212	6.64E-05	-0.057147358	-0.003703715	-0.02874577	0.09547105	-0.023338232	-0.02604598	-0.003646508	-0.014373346	0.014771454
0.03125678	-0.107869275	-0.030934172	-0.026319375	-0.016208561	0.021560498	-0.044918895	-0.017303994	-0.021536265	0.021527294	-0.029357249	-0.01927458	0.01279607	-0.015496433	-0.029692357	0.060132798	0.004969993	0.004137992	0.007538476	0.02266948	0.06132921	-0.002034146	-0.032620974	-0.033232585	0.047556262	-0.008086404	-0.03023487	-0.018237732	-0.005740217	0.13129838	0.030025229	-0.010941277	-0.005804909	0.03089352	0.020265259	-0.044554897	-0.000571864	0.005105827	0.063242756	0.016271781	-0.012091854	-0.053945497	-0.000720724	-0.017846005	0.09949344	-0.025955064	-0.02261898	-0.004536272	-0.010491548	0.008993049
0.0338169	-0.110279255	-0.043880545	-0.022832293	-0.023919487	0.022464864	-0.053806644	-0.014808686	-0.030239915	0.021952594	-0.031412385	-0.015202506	0.025762226	-0.013891487	-0.024356445	0.053048126	0.014805117	-0.003555118	0.000961802	0.023228532	0.06312976	0.000353053	-0.023770712	-0.033021227	0.045624558	-0.014608144	-0.029512525	-0.018138831	-0.009511901	0.13627222	0.019696275	-0.012537977	-0.005415057	0.033223517	0.018834854	-0.04922225	0.002890618	0.013901029	0.06762906	0.011451632	-0.007469214	-0.057370115	-0.008992498	-0.008629288	0.102639146	-0.02579986	-0.018678466	-0.000317311	-0.012544854	0.006546441
0.025381804	-0.10560965	-0.035802815	-0.02439417	-0.018201591	0.029561158	-0.051717225	-0.020781567	-0.024099985	0.021745512	-0.02438557	-0.015962707	0.020587128	-0.02157262	-0.03124499	0.05620397	-0.001223996	0.007461694	0.002827968	0.025499383	0.06935719	0.000833131	-0.034753352	-0.03196651	0.051376745	-0.006581683	-0.024420468	-0.013698905	-0.007335182	0.13428712	0.025376024	-0.013632175	-0.002580617	0.035418715	0.014952699	-0.051882118	-0.005129751	0.012859021	0.063568175	0.019469272	-0.011758418	-0.059622064	0.003041399	-0.017456967	0.09617949	-0.030751174	-0.017022945	-0.009122902	-0.0172841	0.00582209
0.037349384	-0.10960326	-0.031264767	-0.027545055	-0.01648622	0.0237782	-0.052623503	-0.018763473	-0.026882488	0.017698338	-0.023760214	-0.020904707	0.019924095	-0.01503572	-0.02972752	0.05833749	0.007539634	0.005638093	0.011857915	0.024449725	0.060876857	-0.001629348	-0.027610192	-0.038460687	0.048679512	-0.016053546	-0.030405458	-0.01467845	-0.001491852	0.1329915	0.028748915	-0.00934834	-0.002011737	0.031142982	0.016845882	-0.04895568	0.003513444	0.009935199	0.06677	0.015159004	-0.006988612	-0.053375095	0.003872637	-0.015757035	0.09944588	-0.02257419	-0.019954914	-0.008114713	-0.013219046	0.0031579
0.03459695	-0.11324946	-0.03770825	-0.031341836	-0.019370053	0.019409161	-0.034648985	-0.014244688	-0.02159761	0.019830907	-0.028243562	-0.011984831	0.023388756	-0.01946996	-0.024007957	0.058709245	0.004223477	-0.006957206	0.002998725	0.020275956	0.04622745	-0.010472436	-0.029606251	-0.027929964	0.04989329	-0.016866932	-0.029652128	-0.009630269	-0.004942826	0.12780051	0.023530543	-0.007632183	-0.006538103	0.029698242	0.016213505	-0.047425546	-0.00288272	0.00369902	0.060154043	0.02163124	-0.01798514	-0.06205756	-0.000366548	-0.005387434	0.09649106	-0.022856906	-0.0318241	-0.016463201	-0.008231212	0.004466248
0.034489803	-0.115019664	-0.031944025	-0.02584606	-0.015399949	0.022516068	-0.052807204	-0.020639762	-0.024768133	0.02392179	-0.024989719	-0.023040354	0.026362661	-0.024206448	-0.03157487	0.06056968	0.006078326	0.004807757	0.008176664	0.023877433	0.049974076	-0.002843019	-0.026469797	-0.03446582	0.050522212	-0.006493273	-0.031190887	-0.015134773	-0.006480731	0.1302321	0.02765376	0.004305475	-8.04E-05	0.030359274	0.015276949	-0.036025636	0.000112995	0.005931306	0.06695046	0.018844005	-0.009936566	-0.056298457	0.004298401	-0.022174336	0.09755111	-0.02174163	-0.018715465	-0.0044186	-0.009980515	2.41E-05
0.039928365	-0.12829483	-0.031227857	-0.042221975	-0.014773736	0.029576987	-0.006887969	-0.013454288	-0.030967038	0.014567143	-0.020882215	-0.014864578	0.006581989	-0.010492942	-0.03708752	0.07511614	0.014709638	0.002971483	0.024549458	0.022693312	0.059327994	-0.005755355	-0.034084693	-0.0330336	0.050901696	-0.00689984	-0.033489197	-0.015015912	0.004013746	0.11533601	0.04875253	-0.002568082	0.002366676	0.021799603	0.02102267	-0.028392322	-0.001683202	-0.019561017	0.06298008	0.01812588	-0.007460198	-0.048395086	0.014456306	-0.024378369	0.09460228	-0.018419078	-0.03398525	-0.01583945	-0.006946914	0.008730648
0.029622775	-0.120766684	-0.039171718	-0.031006726	-0.021625603	0.021024838	-0.027804945	-0.011272665	-0.016618483	0.02485517	-0.035079673	-0.017200869	0.019761693	-0.022567311	-0.028350705	0.064554945	-0.001543573	-0.010020531	-0.005297469	0.023027727	0.052403003	-0.005981947	-0.041921295	-0.031354737	0.05127815	-0.003844525	-0.03334025	-0.022613991	0.000329936	0.12231355	0.028233247	-0.007604836	-0.008660767	0.027118219	0.019522687	-0.03980322	-0.002031472	-0.004904207	0.05617764	0.025002606	-0.0232295	-0.051927984	0.01139765	-0.008326269	0.102413334	-0.022538774	-0.024598788	-0.017747086	-0.009953557	0.005951926
0.029992733	-0.1291893	-0.04133782	-0.034673505	-0.018599547	0.027404835	-0.016475115	-0.01768888	-0.030702854	0.025031809	-0.03175738	-0.007443137	0.019495346	-0.019645253	-0.030353177	0.06587857	0.016070731	-0.002887272	0.008643846	0.024077123	0.05153684	-0.005893243	-0.021678189	-0.021953667	0.048653286	0.002215651	-0.033723764	-0.010764518	-0.007940877	0.120834626	0.035995565	0.004439525	-0.000926893	0.025078556	0.022761537	-0.0254123	-0.005138582	-0.012535739	0.06285336	0.017798256	-0.013676538	-0.061188005	0.002717934	-0.018537614	0.09405759	-0.021371257	-0.030179238	-0.010280613	-0.009560261	0.009626835
0.031873707	-0.10249197	-0.040118784	-0.030281896	-0.015488033	0.013545948	-0.03232313	-0.010759028	-0.025522599	0.011003273	-0.016756112	-0.02718414	0.016414605	-0.02302724	-0.027908295	0.06593254	0.013267304	-0.005933705	-0.009822049	0.020886693	0.05782506	0.000846788	-0.024597533	-0.03132945	0.04387282	-0.012699031	-0.031545263	-0.019917378	-0.003419432	0.1352193	0.015645755	-0.014256612	-0.015850654	0.031704605	0.013035526	-0.03770141	0.011590655	-0.002700679	0.04690008	0.01473524	-0.010814684	-0.033373643	-0.009261984	0.002155802	0.09888404	-0.020443618	-0.021520475	0.02173599	-0.000901417	0.000332778
0.035221986	-0.118747056	-0.036164712	-0.026211346	-0.009951077	0.018062059	-0.051475406	-0.013477582	-0.013708186	0.020834172	-0.01970452	-0.01804099	0.024244485	-0.03478745	-0.032684434	0.07282822	-0.005244965	-0.005050533	0.009883027	0.021087606	0.055861663	0.004990214	-0.036602125	-0.040536515	0.04888135	0.003542937	-0.03387517	-0.015095535	-0.005347803	0.12470311	0.033219367	0.008531421	0.00106943	0.030208487	0.01567758	-0.026365355	-0.000715345	-0.00498792	0.049569648	0.015938165	-0.019735835	-0.048161566	0.003290871	-0.000669729	0.10265448	-0.011141486	-0.02404474	-0.002295556	-0.015870536	0.001762904
0.042466983	-0.1223196	-0.028967483	-0.03235984	-0.015867885	0.027836535	-0.043606974	-0.017121648	-0.03046405	0.020714287	-0.025283368	-0.015752189	0.015385184	-0.013397769	-0.033762965	0.06224502	0.013008199	0.007067396	0.023850484	0.021828575	0.06094922	-0.001887779	-0.037933223	-0.036276393	0.051576894	-0.008377456	-0.03347521	-0.018145721	0.001293462	0.12455384	0.043294344	0.000183402	0.00123682	0.0270253	0.018322099	-0.041596662	-0.001671751	0.005449832	0.07204284	0.012944216	-0.001812808	-0.065352485	0.010419117	-0.02974933	0.0993113	-0.018762166	-0.023451269	-0.021895627	-0.012672664	0.010201823
0.04189553	-0.121659234	-0.04077519	-0.02682327	-0.021226116	0.025785211	-0.06321402	-0.019577993	-0.020918155	0.023372196	-0.02363915	-0.012701202	0.025641102	-0.018819766	-0.028775733	0.05275639	0.009813605	-0.006568066	0.017351426	0.023507554	0.05438948	-0.007862382	-0.037853695	-0.036375258	0.05312241	-0.008205141	-0.029370796	-0.012049234	-0.011713158	0.13093798	0.035349	-0.01163749	-0.00302846	0.030633286	0.012512501	-0.048593204	-0.003424006	0.014284608	0.06801517	0.019586181	-0.008818489	-0.069203444	0.01035001	-0.014431238	0.10257104	-0.022309758	-0.025065687	-0.032205597	-0.015767926	0.008582967
0.038885694	-0.103706725	-0.014612298	-0.024524886	-0.013407859	0.012518923	-0.07007082	-0.02166936	-0.019118246	0.019680604	-0.024443518	-0.01930973	0.024278581	-0.026444502	-0.02417472	0.055467118	-0.000116201	0.007706787	0.010769411	0.020108953	0.04729577	-0.003284307	-0.026684383	-0.04118034	0.04540104	-0.015611944	-0.033421095	-0.010217744	0.003428083	0.13568626	0.026436761	-0.000776136	-0.009341484	0.031093832	0.017491695	-0.05644423	0.00523092	0.020048762	0.05444951	0.013367448	-0.011685249	-0.06368458	0.000791051	-0.001814076	0.10007466	-0.013935406	-0.024449805	-0.01533452	-0.019943349	0.007146443
0.03088709	-0.12334166	-0.036847025	-0.034444936	-0.021144599	0.029057812	-0.015456569	-0.016908087	-0.026673568	0.02205382	-0.03255157	-0.013521628	0.016054608	-0.013667388	-0.031888388	0.07082858	0.004574395	-0.003357453	0.004729427	0.029046463	0.05912418	-0.003131749	-0.024959743	-0.029266452	0.048105914	-0.007094043	-0.02950636	-0.015561298	-0.001377556	0.12024282	0.030786835	-0.007421127	-0.000380953	0.025963223	0.02395976	-0.035200756	-0.003136847	-0.016191915	0.060189847	0.019915208	-0.022346841	-0.047756642	0.011177862	-0.007441738	0.09838017	-0.024541123	-0.02505366	-0.010548239	-0.016422505	0.004372833
0.030389018	-0.12369159	-0.04237208	-0.030737566	-0.02269135	0.030699683	-0.030680606	-0.020833708	-0.025562048	0.021413706	-0.025486555	-0.009671579	0.021105722	-0.02630386	-0.032803863	0.061404306	0.008128754	-0.002864497	0.011910466	0.02289827	0.0582929	-0.005535169	-0.030132664	-0.027570596	0.053225245	0.003882052	-0.028848385	-0.012373663	-0.007807818	0.1226813	0.037376728	-0.003092139	-0.001068733	0.029000854	0.01530707	-0.03869698	-0.00837413	-0.000510311	0.058579784	0.023964368	-0.013668327	-0.06476625	0.00658528	-0.015401145	0.096739456	-0.026181912	-0.0314217	-0.023588063	-0.015727898	0.013849272
0.023810487	-0.115768805	-0.048989218	-0.026619766	-0.025767373	0.027794257	-0.04209293	-0.014205709	-0.030125443	0.019208707	-0.02400118	-0.015044842	0.03871762	-0.028147534	-0.025818696	0.052861754	0.007266958	-0.001190255	-0.0019158	0.019918434	0.058172427	-0.00644995	-0.030746862	-0.034413703	0.050562326	-0.004961564	-0.029504484	-0.012624077	0.000182361	0.13152392	0.029910428	-0.008191786	-0.00088773	0.032798596	0.011134215	-0.049705766	0.003884247	0.014189583	0.05877539	0.026853528	-0.00068426	-0.05491326	0.006078184	-0.012349788	0.09945869	-0.024682226	-0.022581184	-0.013910928	-0.011612947	0.007582093
0.024809895	-0.09923828	-0.014867325	-0.02015661	-0.011208202	0.015351401	-0.062107764	-0.015771516	-0.018774373	0.025201648	-0.023108404	-0.023440607	0.029812943	-0.025235172	-0.024241708	0.06338181	-0.008833779	0.012480016	0.002387081	0.019145656	0.051088825	-0.001156411	-0.03258882	-0.04321444	0.04089345	-0.010415909	-0.030881733	-0.009091192	-0.000222627	0.1352053	0.028740821	0.003649904	0.002772767	0.034220323	0.019579384	-0.040885355	0.005232114	0.009462816	0.05473974	0.01787733	-0.009026196	-0.042195175	-0.000434949	-0.01206546	0.09725537	-0.019154867	-0.017163537	0.009178865	-0.015935088	0.001501369
0.024168799	-0.12001882	-0.03976167	-0.02737224	-0.022958083	0.03206665	-0.035746735	-0.021930123	-0.026738234	0.02778584	-0.031387635	-0.011973544	0.020561522	-0.018675793	-0.031711623	0.058627836	0.007501253	0.002275646	0.001131554	0.028796453	0.06344786	-0.002664704	-0.027822876	-0.028844835	0.05072755	0.000532944	-0.027018556	-0.013990506	-0.011434066	0.12803254	0.028214002	-0.010805661	-0.00107767	0.029666781	0.02054757	-0.037945285	-0.007527025	-0.001121341	0.065057315	0.0222213	-0.015855616	-0.057217725	0.005742276	-0.01885036	0.09487764	-0.031443715	-0.022059642	-0.011181564	-0.016518325	0.007885324
0.02724442	-0.13149266	-0.046990134	-0.032076787	-0.023765175	0.034207087	-0.025112199	-0.017475164	-0.029315338	0.024576437	-0.030931074	-0.00496834	0.031710602	-0.025469085	-0.032084797	0.06525614	0.005563922	-0.004364009	0.009421431	0.025986202	0.056464102	-0.00380896	-0.028276367	-0.024299106	0.051992603	0.005787384	-0.027184235	-0.012240852	-0.00520787	0.119427465	0.038484838	0.002709892	0.001947999	0.029033003	0.018493613	-0.03714355	-0.007115129	-0.004351206	0.060961388	0.021736633	-0.013269508	-0.06849544	0.014594762	-0.011758674	0.09996387	-0.021506941	-0.022995653	-0.02485222	-0.021299984	0.009400627
0.026374001	-0.11622282	-0.04968697	-0.025692355	-0.025225403	0.028356679	-0.047971006	-0.019221101	-0.027586741	0.020276317	-0.020522198	-0.016795086	0.035149783	-0.03279734	-0.029653536	0.053344667	0.007109392	-0.002415246	0.002224119	0.02060838	0.05839037	-0.006192655	-0.03087236	-0.032812994	0.053023394	4.78E-05	-0.028554527	-0.012108553	-0.005083721	0.13214646	0.030215837	-0.007642555	-0.001354259	0.03258537	0.00848263	-0.04701333	0.000357782	0.013396036	0.05824886	0.027046792	-0.004293463	-0.05792679	0.006862089	-0.013763721	0.09888136	-0.026571995	-0.023733037	-0.016617827	-0.011206577	0.007538908
0.032962106	-0.11114859	-0.020591985	-0.027035177	-0.016061148	0.018709416	-0.043716088	-0.015857622	-0.017573263	0.021461407	-0.02607349	-0.018438108	0.029572716	-0.024546262	-0.028225724	0.07568584	-0.012854419	-0.000832036	0.009005746	0.024806865	0.047530398	-0.001159666	-0.025958452	-0.037535444	0.042430684	-0.010986891	-0.026350776	-0.010498235	0.001847725	0.124641985	0.029580377	0.004087438	0.001081163	0.030967897	0.021832578	-0.04220131	0.002267096	-0.006533212	0.04881624	0.016231105	-0.024114795	-0.04658153	0.012013834	0.009670197	0.104022615	-0.014426219	-0.018896597	-0.005435495	-0.026018783	-0.001506266
0.028930275	-0.12561367	-0.026875008	-0.033033766	-0.011085507	0.028464159	-0.029270628	-0.015079813	-0.02721052	0.025775192	-0.02855259	-0.014875159	0.015753064	-0.017604316	-0.034088276	0.07067792	0.006800757	0.007882962	0.009050285	0.026827771	0.06122704	0.002656357	-0.0373129	-0.032526672	0.047983076	0.004296185	-0.03526157	-0.01769149	-6.56E-05	0.12163944	0.04236447	0.005986813	0.000125404	0.02711042	0.024174506	-0.024721405	-0.001119407	-0.009908298	0.06309572	0.014409862	-0.009017762	-0.05193524	0.013881356	-0.02753857	0.0964697	-0.016947035	-0.015589341	-0.005741142	-0.015801132	0.006309138
0.03503358	-0.11404507	-0.036238637	-0.02349166	-0.01771204	0.022128686	-0.06096441	-0.02129292	-0.023355752	0.021588914	-0.021883434	-0.014866794	0.03341897	-0.034258094	-0.029660847	0.058995303	0.001435543	0.002153719	0.009956691	0.020217577	0.052845914	0.000317798	-0.026445279	-0.035658352	0.05041039	-0.003447087	-0.028329551	-0.011607372	-0.005455057	0.13033102	0.026685687	0.005412669	0.000661132	0.03275855	0.011057773	-0.044761453	-0.002986081	0.014108015	0.05747419	0.018011365	-0.011226451	-0.068087876	-0.001528526	-0.004960381	0.09993515	-0.018225975	-0.025505403	-0.013164151	-0.018970685	0.007026019
0.03154171	-0.11424317	-0.041652016	-0.026092863	-0.018496135	0.025705265	-0.040758636	-0.021781407	-0.023483263	0.025130348	-0.030370029	-0.018359007	0.016270678	-0.023261396	-0.03526731	0.06346403	0.004770622	0.000310975	0.005533569	0.025174506	0.060243305	0.000702633	-0.027167238	-0.02502117	0.052099183	-0.00077435	-0.02628522	-0.020092312	-0.012671026	0.12822908	0.0232734	-0.003987828	-0.003231815	0.030484136	0.016994426	-0.037380975	-0.007975702	-0.000507084	0.06604924	0.016824346	-0.019637123	-0.06262829	-0.001583646	-0.017376505	0.09870446	-0.028743014	-0.021570858	-0.003579238	-0.009920163	0.004863306
0.033803914	-0.10596434	-0.023818381	-0.02652968	-0.024454636	0.026658203	-0.05201463	-0.01759711	-0.023364427	0.018853502	-0.024823967	-0.020167682	0.009968546	-0.002730254	-0.026565017	0.051312167	0.011800498	0.0052951	0.006675919	0.02490256	0.06964117	-0.005837917	-0.044134926	-0.043198783	0.045806106	-0.015243239	-0.027313408	-0.021385323	-0.002200293	0.13473248	0.036022063	-0.034436274	-0.010366507	0.03250973	0.016768806	-0.060608152	0.00348208	0.015868416	0.061591584	0.021745093	-0.001529275	-0.04867837	0.008297823	-0.01744179	0.102119595	-0.032070156	-0.022209097	-0.020197744	-0.018940989	0.019859048
0.038776964	-0.12969586	-0.03918915	-0.035596322	-0.021922208	0.027384438	-0.031557273	-0.018247498	-0.021204855	0.024152294	-0.02848711	-0.01304859	0.014032501	-0.016308319	-0.033087566	0.06608563	0.009087064	-0.012452874	0.012086371	0.028418344	0.055586405	-0.007761065	-0.038795747	-0.027819159	0.051328395	-0.000557243	-0.031425793	-0.016814817	-0.005708152	0.12271808	0.039822504	-0.013778635	-0.009598188	0.025052443	0.019533025	-0.03943299	-0.002220759	-0.009313877	0.05938005	0.018648557	-0.019551462	-0.058984153	0.023812208	-0.008994	0.10382666	-0.020897722	-0.02227363	-0.031662475	-0.016025169	0.00789129
0.038830467	-0.11144905	-0.03390595	-0.027705062	-0.01603542	0.017154528	-0.054871336	-0.014357412	-0.023017274	0.014679523	-0.017429778	-0.019646093	0.016482115	-0.020615837	-0.026327647	0.056447737	0.018443989	-0.004743559	0.00339465	0.021453828	0.059624195	0.000360007	-0.033790417	-0.038510192	0.04604392	-0.007191578	-0.03527906	-0.018546673	-0.006602073	0.13487285	0.02920115	-0.012784774	-0.015155863	0.0322315	0.012987381	-0.04172614	0.007776421	0.01132255	0.05213011	0.013633754	-0.003888951	-0.049806427	-0.004118976	-0.006221885	0.10125519	-0.017555106	-0.023142375	-0.00353951	-0.012055721	0.011973226
0.0320449	-0.11216884	-0.03918659	-0.024837468	-0.018753989	0.020278553	-0.05651683	-0.01780132	-0.019642603	0.023246614	-0.028051326	-0.010313446	0.01781597	-0.022187566	-0.027869808	0.05533311	0.01068343	-0.008038228	0.014315789	0.021484459	0.055505745	-0.005885677	-0.032034185	-0.021560932	0.048378494	0.0016242	-0.028785843	-0.012090853	-0.018952554	0.13505602	0.034637745	-0.009059775	-0.015440523	0.03334561	0.020290587	-0.04682092	-0.002541075	0.011717368	0.060470935	0.010254524	-0.01179159	-0.071662195	0.000883038	-0.013362904	0.10260086	-0.02306106	-0.019241031	-0.015858753	-0.012546471	0.010657157
0.027883358	-0.11789815	-0.02673774	-0.02467485	-0.01702643	0.027239472	-0.055716205	-0.021062713	-0.026327454	0.024152776	-0.024625251	-0.014948072	0.02060026	-0.020026354	-0.03408672	0.0577356	0.01730127	0.008389678	0.012013347	0.02868186	0.057784896	0.001164333	-0.026014075	-0.028597781	0.049213443	0.007226153	-0.025265202	-0.017279172	-0.019656591	0.13235359	0.03437324	-0.002776401	-0.012772627	0.032847144	0.021897616	-0.035161532	-0.00289758	0.008823275	0.06362276	0.011847564	-0.003594265	-0.06553009	0.003601439	-0.025891319	0.09651337	-0.023119938	-0.011839873	-0.003181666	-0.01970412	0.008229913
0.029961318	-0.12049065	-0.02247249	-0.02882697	-0.012536505	0.021353137	-0.052291784	-0.019365061	-0.01999504	0.025775326	-0.028466744	-0.009288087	0.018632837	-0.023081612	-0.027030218	0.05383617	0.011240255	0.004451775	0.012388756	0.023432814	0.047889244	-0.006991769	-0.033585984	-0.029803472	0.05024807	0.003255675	-0.03612923	-0.008854374	-0.010355625	0.12956282	0.04008352	0.003278853	-0.012151989	0.029324189	0.023146953	-0.036905613	-0.003219305	0.010102563	0.06144553	0.016255274	-0.008398146	-0.070398726	0.00646412	-0.026401028	0.0935707	-0.017575866	-0.02313103	-0.021507038	-0.01549917	0.011246137
0.035500165	-0.11703475	-0.047387283	-0.023638912	-0.02085069	0.022309963	-0.05563082	-0.016882956	-0.022232495	0.026111068	-0.030715507	-0.010689292	0.03369049	-0.030044401	-0.024587842	0.056901813	-0.000980966	-0.010866923	0.008661231	0.017970396	0.051799785	-0.004976182	-0.03311352	-0.02876186	0.050600156	-0.005929762	-0.033579733	-0.010033174	-0.006205984	0.12925182	0.029563433	0.006537841	0.003069954	0.033078503	0.013506742	-0.045821823	-0.004178155	0.012927054	0.06447848	0.01781014	-0.015989792	-0.07049869	0.001312715	-0.009423618	0.103801444	-0.020899134	-0.023839599	-0.022619164	-0.013591819	0.006371861
0.029531743	-0.12254007	-0.030100755	-0.023348376	-0.017764408	0.025744295	-0.060187988	-0.020177059	-0.017742096	0.029271761	-0.031621274	-0.01125527	0.02554391	-0.029795088	-0.03274393	0.058749974	0.001486649	0.001690934	0.01322126	0.024639595	0.05382764	-0.000395103	-0.03826931	-0.029528357	0.05289214	0.011345029	-0.028986523	-0.018109914	-0.01254843	0.12661475	0.03852046	0.00640645	-0.007794424	0.032049574	0.020248758	-0.03975609	-0.008279378	0.011737163	0.062021498	0.016276438	-0.013430297	-0.07675427	0.010774913	-0.02146044	0.10196912	-0.019690488	-0.015602766	-0.024335964	-0.0231148	0.010951829
0.03422365	-0.12517719	-0.03597026	-0.032243416	-0.014842548	0.025093991	-0.04091574	-0.017001472	-0.027768668	0.023425685	-0.027330127	-0.00983997	0.020552445	-0.017716108	-0.028315825	0.064822644	0.013666767	-0.004730321	0.011330003	0.027154362	0.05852528	-0.000776279	-0.02965517	-0.027806554	0.043882262	0.00212358	-0.03581418	-0.011486805	-0.004307108	0.12843391	0.04181199	-0.002650361	-0.00740935	0.029029278	0.02230873	-0.03523641	0.005315538	-0.002815229	0.0579735	0.008760252	-0.007992306	-0.05849387	0.014009138	-0.00949054	0.10335159	-0.013422704	-0.014313272	-0.014292789	-0.019969743	0.009298151
0.037035666	-0.11920911	-0.020123143	-0.027102347	-0.01591414	0.017505532	-0.052141424	-0.017192222	-0.014296429	0.027560832	-0.031012999	-0.020896267	0.011753813	-0.016620971	-0.0307322	0.059076827	0.009469478	-0.000203652	0.007637296	0.025457112	0.045840785	-0.005927194	-0.037764337	-0.0362408	0.05177875	-0.004309496	-0.033384956	-0.021489102	-0.013525606	0.12723097	0.02976976	-0.003283674	-0.013046127	0.02675738	0.023245366	-0.03221966	-0.004694938	0.001999205	0.06512358	0.01869939	-0.01834124	-0.057376508	0.004850205	-0.024906812	0.09673455	-0.022330657	-0.02351322	-0.012561555	-0.009797202	0.004772455
0.026250338	-0.11288229	-0.044446174	-0.025409525	-0.018381592	0.028159838	-0.034538966	-0.012521252	-0.03159845	0.019005645	-0.026373638	-0.0164901	0.030607577	-0.02392011	-0.03257513	0.06673381	0.003873785	0.007507295	0.00207685	0.021135535	0.06542114	0.006835449	-0.026577126	-0.03250558	0.048495967	-0.004104508	-0.02406408	-0.02139089	-0.002950267	0.12600675	0.024872316	0.002381629	0.005519667	0.033855684	0.014574056	-0.038086835	-0.002252512	0.003315074	0.06276922	0.017117819	-0.005429879	-0.055928405	-0.007342461	-0.013240001	0.09966065	-0.023176486	-0.019980485	0.009382979	-0.013692549	0.00595266
0.024742229	-0.12694137	-0.04311947	-0.026462622	-0.024976825	0.03600785	-0.044682	-0.02133897	-0.02595573	0.028347634	-0.026245099	-0.0136412	0.028604507	-0.02241022	-0.039927345	0.06417201	0.005192444	0.005179917	0.017063562	0.028696824	0.06401608	-0.002837991	-0.033010237	-0.032224387	0.05297311	0.010562609	-0.018908968	-0.01660713	-0.014013292	0.1261346	0.041031633	-0.011805352	0.002608066	0.028318238	0.019318352	-0.038388986	-0.007066034	-0.002119904	0.06610746	0.021793569	-0.007783603	-0.0614155	0.020379398	-0.020036738	0.101372965	-0.02731459	-0.017249528	-0.017987786	-0.01939169	0.005953266
0.028138977	-0.11446585	-0.044687096	-0.023717621	-0.025616078	0.024714073	-0.055630974	-0.017984692	-0.02460029	0.02496922	-0.026069049	-0.019550487	0.027240451	-0.025476526	-0.030687096	0.053444948	0.010249669	-0.0054134	-0.00092664	0.024967788	0.059178222	-0.003921031	-0.032683697	-0.029976403	0.05193346	-0.001347633	-0.027034633	-0.018572273	-0.013533201	0.13604753	0.023424959	-0.01405334	-0.011340269	0.031942885	0.015520448	-0.045817554	0.000196267	0.011461482	0.06262212	0.018972619	-0.010438202	-0.05717794	0.006620166	-0.014911931	0.10081254	-0.028123261	-0.014419298	-0.009056889	-0.00992222	0.001860868
0.022167187	-0.12078324	-0.024395766	-0.03018294	-0.018466394	0.028526708	-0.03186778	-0.018144004	-0.025197973	0.024532976	-0.030136073	-0.011927028	0.01784687	-0.019767351	-0.03229488	0.061284006	0.008929672	0.008383556	0.009660216	0.026347699	0.05556044	-0.00511113	-0.03012992	-0.028371463	0.050266225	0.005431349	-0.029408963	-0.013799244	-0.008207476	0.12493557	0.039904576	-0.000893615	-0.008260463	0.028494796	0.026337173	-0.035194594	-0.004848488	-0.001039175	0.06085113	0.019801375	-0.009579863	-0.05944947	0.010628035	-0.0278395	0.092875674	-0.024424385	-0.020755772	-0.012673019	-0.016651157	0.009331603
0.023588825	-0.12096622	-0.04829267	-0.026060697	-0.025966916	0.029753098	-0.038296707	-0.0192183	-0.03411543	0.02273593	-0.025437983	-0.012726734	0.031472184	-0.023633933	-0.02782668	0.054243624	0.020196343	-0.000209572	-0.000451932	0.024076184	0.06111258	-0.003235698	-0.020141838	-0.030974425	0.046934213	0.003386923	-0.030146996	-0.012893694	-0.009923626	0.1316682	0.030927058	-0.008361627	-0.001890324	0.031000838	0.015666418	-0.036430378	0.002187682	0.005609716	0.05937818	0.021982837	-0.000628314	-0.052810207	-0.001127496	-0.014744093	0.09727035	-0.026917772	-0.023643972	-0.003416873	-0.013537336	0.012796025
0.033126168	-0.11250604	-0.039471757	-0.022840597	-0.01628035	0.023409493	-0.055000726	-0.016563434	-0.021517338	0.022366926	-0.019898713	-0.021420458	0.032290645	-0.030770937	-0.029335877	0.062491495	-0.001333619	-0.000841491	0.001285501	0.019875063	0.055475116	0.00137778	-0.03703198	-0.037988786	0.049899228	-0.004080997	-0.030021815	-0.01667978	-0.005232509	0.12876906	0.026786061	0.004697848	0.00505216	0.03518986	0.007033286	-0.03635179	-0.001655599	0.009231218	0.058780443	0.023167783	-0.010160271	-0.053453937	-0.000584282	-0.01294855	0.100702	-0.022029456	-0.020745121	-0.003791842	-0.013986417	0.005253155
0.031399567	-0.118099146	-0.021822419	-0.032999516	-0.020779427	0.032588623	-0.027383938	-0.01821979	-0.035354387	0.01859933	-0.026795587	-0.016525868	0.010412125	-0.00206468	-0.03475567	0.06576889	0.016516456	0.017314186	0.022785436	0.025961684	0.07064886	-0.002099207	-0.029341504	-0.039710764	0.043894812	-0.006459499	-0.02716506	-0.018928835	0.004117545	0.1250613	0.049123973	-0.016929554	0.001286397	0.025702102	0.025850223	-0.044694725	0.003518225	-0.003654157	0.06560596	0.015119829	0.004305741	-0.048124563	0.013071852	-0.025171787	0.09923414	-0.02471549	-0.023798117	-0.010646391	-0.018921206	0.017565772
0.023599042	-0.14370522	-0.033371318	-0.03581996	-0.022355067	0.03828909	-0.009849183	-0.017193038	-0.03073393	0.027936187	-0.03653352	-0.006772612	0.021365087	-0.015211121	-0.037574973	0.07275799	0.015341617	0.000221938	0.015520252	0.034157902	0.054383714	-0.003395529	-0.024572698	-0.022588361	0.050491586	0.017723216	-0.029591952	-0.017674059	-0.010328038	0.11250101	0.05144515	0.008484894	-0.003218879	0.024575068	0.03188817	-0.018304292	-0.00644759	-0.021176025	0.06406068	0.018729154	-0.012296312	-0.058886547	0.026019128	-0.02884308	0.09808421	-0.020399434	-0.01453646	-0.019082138	-0.024468023	0.008843504
0.02418883	-0.12795755	-0.04242537	-0.033847407	-0.021163568	0.031872615	-0.025591739	-0.011938612	-0.029852943	0.023151213	-0.02962957	-0.011574047	0.029465856	-0.018248344	-0.031633753	0.06333396	0.007415595	0.00093785	0.005972641	0.02677122	0.058030266	-0.005908928	-0.033631295	-0.030385323	0.051628895	-0.000954732	-0.029347736	-0.013942971	-0.000831799	0.12375742	0.038694847	-0.005596016	-0.001434103	0.027203402	0.022149254	-0.037958447	0.000667946	-0.004300158	0.06516356	0.021687407	-0.006181594	-0.054466855	0.020487161	-0.020821042	0.09795772	-0.020667458	-0.016936343	-0.016427271	-0.012886963	0.001206482
0.029881584	-0.1148015	-0.03061587	-0.027704315	-0.015847668	0.019296162	-0.04353226	-0.017636163	-0.02143593	0.022963796	-0.0243602	-0.017505312	0.014982772	-0.021878624	-0.02807063	0.060591683	0.011243979	0.000919465	0.007159062	0.020795593	0.057014465	-0.00439736	-0.032158446	-0.0363632	0.045021467	0.000924436	-0.03639785	-0.013128328	-0.005913692	0.13080819	0.037308007	-0.007332583	-0.005928931	0.027828593	0.020103844	-0.033247154	0.003073282	-0.000185434	0.054304983	0.01829932	-0.008647827	-0.04653754	0.000850315	-0.015104688	0.09763819	-0.021055553	-0.028237	-0.004566133	-0.009460273	0.012830911
0.031171104	-0.110045515	-0.02400097	-0.026601456	-0.015357117	0.018428883	-0.052639026	-0.010436427	-0.016602803	0.020323966	-0.022972178	-0.017627439	0.029542692	-0.02112951	-0.027104326	0.07153361	-0.011430372	-0.000733758	0.00659902	0.025259843	0.056305666	0.000598413	-0.034381162	-0.04459805	0.04282266	-0.013864829	-0.026934896	-0.010553618	0.001674934	0.12986447	0.02924587	-0.007598678	-0.001477045	0.031036964	0.02312215	-0.04580191	0.006145294	-0.002092306	0.04980395	0.014141274	-0.018898623	-0.03992932	0.013900588	0.010462401	0.10413326	-0.012913346	-0.01567193	-0.003395468	-0.023907728	-0.005121285
0.025842907	-0.12912655	-0.033466853	-0.025776915	-0.017651461	0.027599525	-0.061182376	-0.02189424	-0.028651077	0.03356114	-0.032128938	-0.00393256	0.033252455	-0.019508	-0.023390692	0.05301767	0.015227563	0.001459088	0.012578399	0.028135456	0.055107094	-0.005352724	-0.026740402	-0.031806253	0.04174419	0.009345034	-0.037561286	-0.0024434	-0.009076916	0.13426931	0.048203968	-0.000981194	-0.002384503	0.029389659	0.026257304	-0.03632813	0.005679463	0.008520816	0.06321957	0.011496526	1.71E-05	-0.06465918	0.01774057	-0.01761918	0.10175156	-0.014467424	-0.011725256	-0.022512933	-0.025749704	0.012700906
0.029286383	-0.13800386	-0.041375007	-0.03852239	-0.02430865	0.04002365	0.00312023	-0.016208623	-0.039829466	0.02475227	-0.03606074	-0.008943109	0.021837018	-0.012125482	-0.03814493	0.07849023	0.012078508	0.001142259	0.012002322	0.030736035	0.061800227	0.00059104	-0.02315183	-0.02101393	0.04905159	0.004182488	-0.026839338	-0.020895842	0.001290916	0.11085923	0.04239938	0.006488291	0.006535211	0.024490194	0.025611777	-0.026103191	-0.006109366	-0.023990728	0.06727508	0.016790664	-0.012849676	-0.05820895	0.019802764	-0.020803673	0.099883944	-0.022693167	-0.017949406	-0.013080225	-0.020771073	0.007984071
0.026941027	-0.14679205	-0.041732494	-0.03705577	-0.022467937	0.03733525	-0.014042726	-0.01519509	-0.027447708	0.02724623	-0.035115357	-0.007028211	0.021962274	-0.018065369	-0.03697044	0.070400216	0.015501904	-0.009858828	0.011069316	0.03530226	0.05380226	-0.004026631	-0.030633716	-0.020730337	0.053999588	0.017498558	-0.032127757	-0.01874086	-0.012340059	0.1137877	0.04820875	0.005808499	-0.008584468	0.025230505	0.028574761	-0.019069133	-0.005671029	-0.019324299	0.06383384	0.018938584	-0.01608324	-0.060202334	0.030460024	-0.026011078	0.10016466	-0.018900959	-0.010993265	-0.02558456	-0.02195256	0.004371328
0.01615844	-0.119126774	-0.03825367	-0.02716256	-0.023339035	0.031534113	-0.036710933	-0.015950372	-0.03217418	0.027276963	-0.03173042	-0.012876536	0.035615847	-0.019179428	-0.029037764	0.05789508	0.005715648	0.010418464	0.004255722	0.024705669	0.05912172	-0.006684492	-0.028587693	-0.031720567	0.04691293	0.000929961	-0.026289778	-0.011365691	-0.001481367	0.13014378	0.038539723	-0.007693452	0.002256756	0.029752309	0.022743465	-0.044099238	0.002656587	0.004768086	0.06561409	0.022701692	0.000966348	-0.054700434	0.01530466	-0.023435391	0.09797759	-0.025186425	-0.015067142	-0.009422176	-0.0149461	0.005992262
0.032960206	-0.1119941	-0.02835647	-0.028403582	-0.01645616	0.016795894	-0.043868486	-0.014856927	-0.01621322	0.020240325	-0.0227979	-0.017144151	0.011488874	-0.019332144	-0.025960844	0.061223045	0.007310241	-0.003680801	0.004810532	0.020524044	0.057962988	-0.00484469	-0.037760347	-0.04069177	0.04473641	-0.005327043	-0.03570268	-0.013837116	-0.004582941	0.1303243	0.034467526	-0.015080098	-0.008672008	0.028163644	0.01928519	-0.038186435	0.002834868	-0.000425112	0.049348004	0.019843128	-0.013935694	-0.0424072	0.000235635	-0.005126999	0.09886111	-0.020930074	-0.032283273	-0.008304022	-0.011560383	0.013538437
0.034828905	-0.11261661	-0.0243438	-0.027063344	-0.008841291	0.015259984	-0.055069763	-0.008107823	-0.01999467	0.018543396	-0.019094894	-0.02056009	0.033563297	-0.025331104	-0.030260984	0.079802	-0.008442531	-0.001120292	0.009955905	0.02686417	0.052135088	0.007133685	-0.024539351	-0.042390462	0.041798748	-0.012770804	-0.028232008	-0.009957123	-0.00180226	0.12987018	0.025403256	0.00818225	-0.00081388	0.031000039	0.025370002	-0.03223029	0.009670367	-0.009056434	0.05112607	0.004107687	-0.01910664	-0.036532737	0.010767758	0.011597919	0.103761576	-0.004100164	-0.007254475	0.0151941	-0.021493912	-0.017753528
0.03305604	-0.11446964	-0.039422173	-0.027307218	-0.02711469	0.033642273	-0.0328429	-0.021531899	-0.030322373	0.020392627	-0.026150046	-0.019468414	0.014338459	-0.010821104	-0.036111504	0.06050913	0.012925671	0.006274899	0.012509206	0.024174616	0.06836503	-0.003007636	-0.030633265	-0.03372105	0.05130612	-0.006662857	-0.021069188	-0.023429109	-0.008782412	0.1258528	0.03232991	-0.018915685	0.002592211	0.03012628	0.013898472	-0.045752253	-0.007376751	0.002314582	0.06874203	0.024180423	-0.006475182	-0.056104958	0.000675744	-0.02333309	0.09900666	-0.036674615	-0.029140634	-0.01112885	-0.012809003	0.016219115
0.02427091	-0.1321621	-0.03422018	-0.039238844	-0.01867881	0.031786244	0.002959332	-0.01178548	-0.03307673	0.024875669	-0.037914757	-0.007958578	0.020331204	-0.014816511	-0.030323524	0.07162958	0.00590578	0.00482404	0.009276367	0.022638366	0.054436795	-0.00758246	-0.031354874	-0.026960704	0.04858107	-0.00027086	-0.036774978	-0.013494249	0.010323622	0.112518825	0.04731866	0.00886836	0.007151884	0.022386	0.027659383	-0.028278038	-0.003064976	-0.01821608	0.06473652	0.0232988	-0.010302793	-0.053722233	0.01638074	-0.027784746	0.09454044	-0.019826112	-0.029059371	-0.018017014	-0.010965592	0.010629404
0.02642033	-0.121529505	-0.030506913	-0.029586485	-0.022605095	0.034671094	-0.038124885	-0.021504635	-0.028833222	0.024172679	-0.025627991	-0.014673597	0.02209054	-0.021019632	-0.03410543	0.055965953	0.008718527	0.010004344	0.003778385	0.027480481	0.06212091	-0.002894825	-0.035969242	-0.034058552	0.055485804	-0.000381082	-0.026915222	-0.017330507	-0.004781064	0.12551132	0.032448567	-0.006770647	-0.002643288	0.029883567	0.016063008	-0.041955687	-0.008118316	0.007171099	0.06572031	0.026330447	-0.007568121	-0.062172085	0.011631191	-0.029514035	0.091699235	-0.029912638	-0.021894146	-0.020585718	-0.018206904	0.00958825
0.029550653	-0.1193972	-0.048007913	-0.02775502	-0.022291292	0.026136817	-0.034803428	-0.016822133	-0.029947935	0.02264211	-0.023451418	-0.018159168	0.02591408	-0.02455014	-0.030900715	0.06324196	0.012816485	-0.003012127	-0.001289285	0.022541782	0.062028322	-1.37E-05	-0.027589198	-0.03365032	0.047380447	-0.00049133	-0.030782448	-0.017558591	-0.00577459	0.12865564	0.027388515	-0.007257478	0.001281367	0.02910517	0.013339356	-0.03200519	0.00142747	-0.003104096	0.05778441	0.02082422	-0.008341089	-0.0460607	-0.000729836	-0.009660513	0.0993178	-0.02464715	-0.02518955	0.001669849	-0.009123915	0.008099994
0.025002664	-0.10936486	-0.023866834	-0.027819201	-0.008888265	0.019084489	-0.036245197	-0.013658687	-0.024206888	0.021543588	-0.024613293	-0.019585146	0.01549763	-0.025782	-0.03238828	0.06925626	0.002370044	0.012864604	0.006364623	0.01931868	0.059794374	0.003736882	-0.031052597	-0.03504858	0.046159875	-0.000101278	-0.033754457	-0.01589001	-0.00102082	0.12778953	0.03237686	0.007404883	-0.001236245	0.028837977	0.023304842	-0.02808328	0.000200621	-0.003902436	0.05671448	0.013418964	-0.009559111	-0.0465365	-0.004896203	-0.021657478	0.09299866	-0.018139007	-0.023286713	0.013376401	-0.007383226	0.004217389
0.020772574	-0.10566787	-0.0597505	-0.018078418	-0.021484574	0.02679191	-0.07449933	-0.015540914	-0.028588634	0.017985037	-0.014265271	-0.01282676	0.07412794	-0.053132895	-0.027677758	0.057185706	-0.020546166	0.004619976	0.012468921	0.01254725	0.050643258	-0.004192082	-0.024851209	-0.033993497	0.052206535	-0.005803105	-0.01640889	0.002359855	0.003115025	0.13724184	0.027803328	0.010869659	0.01661475	0.04050777	0.000650877	-0.066195026	0.003830813	0.031052535	0.05764315	0.024107149	0.002949433	-0.07459478	0.010751903	0.005418305	0.10587548	-0.014318305	-0.014507767	-0.015585668	-0.018280035	-0.008178556
0.0250357	-0.12044361	-0.033205185	-0.024685513	-0.021383377	0.030274218	-0.048186664	-0.017942263	-0.016749902	0.028046465	-0.032566182	-0.012577001	0.019773792	-0.01980985	-0.03503565	0.05977483	0.001503608	0.000856663	0.009423053	0.028894607	0.05880838	-0.002672176	-0.039591495	-0.027708849	0.054633282	0.007033929	-0.021887159	-0.020641217	-0.01894709	0.12610564	0.034429587	-0.008289254	-0.009661105	0.032390136	0.0225774	-0.04087752	-0.011531373	0.004830572	0.06573209	0.020488951	-0.017052447	-0.06827915	0.012508253	-0.02424948	0.09970023	-0.028876187	-0.014662974	-0.019514147	-0.020325094	0.007040584
0.032371536	-0.10779161	-0.034023292	-0.02378117	-0.016415147	0.021260977	-0.0511245	-0.013861863	-0.025238847	0.01838614	-0.021706318	-0.021393403	0.023522252	-0.021135556	-0.030553622	0.06001678	0.008667911	0.007823701	0.004588541	0.019476704	0.06025331	0.00269472	-0.03197191	-0.03924225	0.048557974	-0.008853623	-0.026683724	-0.021418607	-0.006941125	0.13137425	0.024554634	-0.005130551	-0.001944573	0.033145368	0.013184667	-0.040573828	-0.000104131	0.010911045	0.062016197	0.01769746	-0.003407778	-0.05364964	-0.010118431	-0.016324278	0.09816339	-0.0232809	-0.02417495	0.006600979	-0.00965598	0.007772271
0.034551963	-0.12192542	-0.04456152	-0.034777835	-0.017170921	0.027934598	-0.02293629	-0.008929156	-0.031715773	0.013298793	-0.020229675	-0.017936738	0.026411649	-0.020550327	-0.034339808	0.07415638	0.007109587	-0.001918779	0.006204162	0.02456455	0.063242845	0.004226555	-0.030273138	-0.034222204	0.049126405	-0.007953483	-0.0281412	-0.020140367	0.003818674	0.12203044	0.031155301	-0.001818653	0.000575765	0.029414194	0.015107867	-0.035228983	0.004500792	-0.008973194	0.057495754	0.01539484	-0.007725142	-0.045763038	0.009522652	-0.00499974	0.1019737	-0.015192541	-0.018192217	0.000509703	-0.01329919	-0.000650177
0.031708222	-0.10677959	-0.055808887	-0.00385527	-0.03355757	0.02290954	-0.102011785	-0.023728836	0.008624854	0.040094033	-0.037556056	-0.007691007	0.057041787	-0.053411264	-0.023608897	0.053432822	-0.053737275	-0.019710084	0.001854855	0.013639808	0.053565253	-0.004286628	-0.060731854	-0.044322923	0.056802776	-0.001352507	-0.014573478	-0.013787173	-0.008022599	0.1279501	0.018499007	-0.006417697	0.019159716	0.04148273	-0.001932444	-0.078184836	-0.024352543	0.034919545	0.052532457	0.03947195	-0.044508457	-0.09091957	0.008296868	0.028766315	0.12073661	-0.030959556	-0.032690376	-0.061680567	-0.038914233	0.015069674
0.034729168	-0.11257755	-0.025540112	-0.02891284	-0.013855723	0.022844143	-0.04298947	-0.017658675	-0.027704341	0.018366674	-0.025477197	-0.018549299	0.020078542	-0.016577981	-0.026993874	0.059196174	0.008928318	0.008361149	0.011966758	0.021529023	0.05472906	-0.00368603	-0.026172234	-0.03827695	0.04738656	-0.012840893	-0.036045972	-0.011735925	0.001559172	0.1284141	0.034655444	0.002802459	0.001374212	0.030142495	0.018819286	-0.040124264	0.002737443	0.006917322	0.06519263	0.018081596	-0.00484792	-0.052321922	0.000208622	-0.023353884	0.095349945	-0.020523492	-0.025571099	-0.007293392	-0.012036927	0.007740295
0.02870725	-0.10707204	-0.018238476	-0.02648442	-0.006296821	0.018395118	-0.041112326	-0.014714388	-0.020245166	0.019758472	-0.026287843	-0.021486938	0.013032902	-0.019608462	-0.033310004	0.06865178	0.003868951	0.013550955	0.008505939	0.023356026	0.052735705	0.003894829	-0.026845772	-0.031071756	0.047684524	-0.003542375	-0.028310383	-0.019594891	-0.0105352	0.12721486	0.027671823	0.00850675	-0.007191937	0.03232231	0.023303699	-0.028535321	-0.003159667	-0.000884467	0.061827607	0.01225945	-0.012246715	-0.05433877	-0.00836711	-0.025213912	0.0933751	-0.019771876	-0.018570054	0.015660591	-0.010323187	0.002179865
0.03629656	-0.11360754	-0.024332168	-0.0253292	-0.017998055	0.02118776	-0.059295084	-0.022678418	-0.020839537	0.025086198	-0.027318994	-0.014740181	0.013608952	-0.01992605	-0.028546298	0.054217912	0.011414654	0.001872593	0.012138858	0.023034511	0.05620902	-0.003654057	-0.034269076	-0.03282975	0.048423387	-0.002065285	-0.032571644	-0.015405607	-0.010357529	0.13246104	0.034123417	-0.007224437	-0.011118948	0.030525604	0.019014966	-0.045067344	-0.003206824	0.012813291	0.060899712	0.014493544	-0.011033971	-0.06708902	0.001598548	-0.018236047	0.09888007	-0.023520932	-0.024044108	-0.019414768	-0.017317409	0.015376179
0.030144999	-0.11566248	-0.041485116	-0.020773284	-0.021868076	0.029829504	-0.059775196	-0.019222671	-0.021318367	0.024785705	-0.027462022	-0.014996774	0.028419256	-0.02347108	-0.030212864	0.056632612	0.000364742	0.000362455	0.007923629	0.02398653	0.0657567	0.00126499	-0.03772935	-0.037973017	0.050680257	0.000446673	-0.026984666	-0.01826317	-0.009005589	0.12963541	0.033471677	-0.006850995	0.003079417	0.035291154	0.013158786	-0.0461855	-0.004866915	0.014227693	0.063758686	0.021811118	-0.009388037	-0.061498523	0.004658344	-0.015183352	0.10430056	-0.026938938	-0.018817704	-0.017589236	-0.022421809	0.012651252
0.032810614	-0.10586197	-0.03524972	-0.023024887	-0.017268322	0.022533499	-0.06463812	-0.017383808	-0.020899232	0.02313663	-0.02365331	-0.01902398	0.020597525	-0.020241687	-0.0287397	0.05131961	0.004872265	0.004011199	0.003091541	0.021113766	0.06255343	-0.001494001	-0.042987593	-0.03557865	0.051660996	-0.009744215	-0.027416158	-0.01850746	-0.009300555	0.1368995	0.024640372	-0.01503845	-0.007205401	0.034545876	0.011620275	-0.052015018	-0.002619551	0.020522706	0.06634574	0.018277226	-0.006576113	-0.06383847	-0.001189839	-0.020444104	0.098864116	-0.027324427	-0.019266052	-0.011147497	-0.010341864	0.007849623
0.035707552	-0.111301914	-0.019050317	-0.027082283	-0.012724776	0.017944397	-0.05373202	-0.017029751	-0.009040928	0.023397459	-0.023710044	-0.022113962	0.008201323	-0.0252021	-0.033011433	0.06331932	-0.003814844	-5.87E-05	0.007979923	0.022283988	0.0537537	-0.002564717	-0.04959178	-0.037011456	0.05352005	-0.001904677	-0.032021426	-0.020923998	-0.007753435	0.12696396	0.03219648	-0.004307746	-0.012309899	0.030119183	0.017374974	-0.03890662	-0.006726449	0.004310693	0.05583045	0.020400815	-0.021989753	-0.056641813	0.007964872	-0.019460805	0.09772926	-0.022427939	-0.02359038	-0.01694472	-0.012696086	0.006602459
0.03278769	-0.11523322	-0.031438015	-0.026908748	-0.021926442	0.026490374	-0.050661948	-0.02292279	-0.023045603	0.027689429	-0.025338694	-0.016257672	0.016659027	-0.019063162	-0.030385535	0.056249414	0.008842479	-0.002244734	0.007955854	0.025106996	0.05678871	-0.007492114	-0.037093088	-0.028421259	0.050425127	-0.002939325	-0.029012695	-0.012855577	-0.012982572	0.13212241	0.032371555	-0.011671676	-0.007229198	0.030585047	0.01677071	-0.043094587	-0.00531909	0.006170246	0.06397249	0.01942932	-0.013774485	-0.06114747	0.009842606	-0.021903	0.09694101	-0.029951416	-0.020416815	-0.019777495	-0.013558866	0.008543811
0.020230036	-0.10313699	-0.008153873	-0.027779656	-0.011687901	0.022505537	-0.04746833	-0.017347494	-0.030798515	0.022391427	-0.02432131	-0.014777805	0.020556899	-0.01864132	-0.027107581	0.05732939	0.002992254	0.02381826	0.004433173	0.024761636	0.059651785	-0.000815062	-0.022894554	-0.03864339	0.046407092	-0.015753439	-0.03137409	-0.002741036	0.00040439	0.13620193	0.024624607	0.000651205	-0.003777502	0.029442467	0.030433118	-0.04338021	0.000794668	0.008076265	0.06353202	0.011960671	-0.007313123	-0.04857229	-0.000345683	-0.025393631	0.0823572	-0.021995584	-0.018495828	0.007886497	-0.013982304	-0.00552164
0.037527893	-0.13169582	-0.022902502	-0.03410334	-0.021193825	0.026927834	-0.02576822	-0.015542609	-0.02224436	0.025039744	-0.039470084	-0.013657142	0.0050985	-0.004062573	-0.030798355	0.06349902	0.017115947	-0.002319508	0.012273118	0.029310945	0.05606557	-0.004851227	-0.037977327	-0.03392862	0.04861943	0.000271156	-0.036567103	-0.027190538	-0.002905196	0.11754073	0.045641948	-0.007868691	-0.011893545	0.0241179	0.028773528	-0.03414303	-0.002285996	-0.007231585	0.06461687	0.018003294	-0.01364561	-0.05739141	0.015737213	-0.024862848	0.102912344	-0.021548457	-0.023507984	-0.02728451	-0.020032682	0.019242916
0.032177165	-0.11768075	-0.04522668	-0.03594591	-0.019871984	0.0256578	-0.014566738	-0.014130957	-0.030488508	0.013934027	-0.023930978	-0.014314945	0.020212641	-0.022654075	-0.031272225	0.06756125	0.009126077	-0.004947717	0.00211847	0.022975845	0.057195917	-0.003165447	-0.022563262	-0.025239395	0.050990917	-0.010356163	-0.029229442	-0.014006322	-0.000264905	0.12352707	0.02425496	-0.004671864	-0.004723562	0.028145382	0.015896453	-0.039251357	-0.000962976	-0.00824909	0.056484763	0.019417807	-0.016098758	-0.05277667	0.001227903	-0.004984296	0.095388964	-0.022403127	-0.029130638	-0.004798408	-0.007590534	0.002290786
0.030617706	-0.11740799	-0.029524546	-0.022302078	-0.026095307	0.024851851	-0.061652597	-0.021147693	-0.011757048	0.030663317	-0.03389254	-0.014075342	0.014201877	-0.014359622	-0.031373933	0.05641997	0.002679243	-0.004248081	0.015197242	0.027228944	0.06051239	-0.00765999	-0.043048397	-0.03538562	0.04841952	0.004566694	-0.02422256	-0.019743683	-0.01665111	0.13129213	0.040853273	-0.025502045	-0.011948682	0.029374726	0.024299305	-0.05109658	-0.005394834	0.007137509	0.060199037	0.019406494	-0.017318595	-0.062309746	0.016800983	-0.01129616	0.10760955	-0.028943885	-0.020437019	-0.030418707	-0.02297455	0.01625202
0.03664527	-0.12675947	-0.04554273	-0.031419467	-0.025333226	0.028480452	-0.02271877	-0.015252046	-0.028410649	0.019160582	-0.031265356	-0.016254624	0.01696117	-0.017977921	-0.028286641	0.058644585	0.01770553	-0.009484993	-0.000845648	0.022983938	0.059827723	-0.002800511	-0.032555815	-0.033750158	0.052291032	-0.003720285	-0.038474213	-0.024887914	-0.000977911	0.1198255	0.031822115	-0.002673433	-0.002756731	0.028493866	0.013907529	-0.033722326	-0.002548642	-0.000258126	0.06204902	0.026081767	-0.011839956	-0.05235537	-0.00041525	-0.019650962	0.09996395	-0.02688199	-0.03126911	-0.017910268	-0.011257671	0.017506067
0.014746487	-0.10943235	-0.031828947	-0.028853294	-0.018994503	0.025523072	-0.024205662	-0.01797633	-0.019489521	0.02485235	-0.032433324	-0.005251094	0.018980112	-0.023713179	-0.026904514	0.0624745	-0.005755091	0.003753381	0.003732257	0.021593615	0.0564817	-0.008990779	-0.029594146	-0.022037597	0.046736233	0.001503469	-0.02518044	-0.004517549	-0.007285755	0.12697129	0.034385495	-0.009122193	-0.004607943	0.030859618	0.0249048	-0.04555649	-0.0084153	-0.002886649	0.05219756	0.023498205	-0.019938277	-0.060730163	0.003160902	-0.009688267	0.092975155	-0.028852655	-0.030268472	-0.012974505	-0.01596061	0.012390752
0.03339904	-0.11579559	-0.039761867	-0.029243596	-0.0233719	0.032891143	-0.028636139	-0.020347178	-0.029935656	0.021640282	-0.026361462	-0.021608219	0.016926266	-0.017460648	-0.03568156	0.06366684	0.007497504	0.002728622	0.000472657	0.025461545	0.06479529	0.000627233	-0.035013728	-0.029206535	0.05351222	-0.006535247	-0.024821226	-0.025763106	-0.004351019	0.12354015	0.024924356	-0.007865435	0.000899587	0.031777687	0.010194724	-0.040717103	-0.008010413	0.000564763	0.06700172	0.02450154	-0.012836777	-0.0571894	0.003117674	-0.023701314	0.097655356	-0.03382241	-0.021906294	-0.008951605	-0.012577135	0.009952015
0.020919602	-0.12906444	-0.039107233	-0.041948497	-0.017383719	0.032550316	0.01822825	-0.007539187	-0.039929066	0.019435586	-0.036447965	-0.005121753	0.027848745	-0.014444549	-0.028353905	0.07775824	0.004557851	0.005164803	0.006279343	0.021917688	0.053042177	-0.005845448	-0.020917049	-0.021003373	0.045198325	-0.006133616	-0.033257034	-0.009210756	0.013986141	0.11109114	0.042920917	0.014221996	0.010506791	0.024667803	0.027576184	-0.02856919	1.88E-05	-0.023277748	0.062156893	0.020499524	-0.008476544	-0.051344167	0.011757852	-0.019022807	0.09362918	-0.016963845	-0.027065447	-0.005315356	-0.011135911	0.005587743
0.031826533	-0.1232578	-0.03932608	-0.033171196	-0.022498777	0.032096863	-0.0307658	-0.017292414	-0.0337269	0.02285546	-0.028025048	-0.010333703	0.031629596	-0.019684758	-0.026460938	0.057273842	0.005327482	0.002478723	0.00268247	0.023307366	0.057115454	-0.006496781	-0.032405157	-0.034284286	0.05212776	-0.013933378	-0.032927692	-0.009257964	0.007188384	0.12418645	0.030941674	-0.001343605	0.006978842	0.028518572	0.014292331	-0.046402793	-0.002631279	0.005538779	0.06744075	0.025329247	-0.008088082	-0.06097275	0.011674287	-0.018136365	0.09424859	-0.023683706	-0.026561746	-0.025652759	-0.01534664	0.005964562
0.020799035	-0.11385531	-0.045940164	-0.026839487	-0.020180603	0.030851532	-0.026504122	-0.01656573	-0.03415864	0.02418701	-0.028692031	-0.019461365	0.026295679	-0.024196424	-0.03618956	0.06775012	0.004038713	0.010586766	-0.00132361	0.02300297	0.06853591	0.004775121	-0.026473382	-0.028667754	0.049084805	0.000696597	-0.024235984	-0.02150042	-0.002177466	0.1270328	0.02508806	-0.002140402	0.006493899	0.030374737	0.016780416	-0.03479731	-0.002910882	-0.004059789	0.06510701	0.019136019	-0.007361355	-0.05096566	-0.001051917	-0.020561848	0.0969801	-0.028511275	-0.018300423	0.011599401	-0.0082146	0.003786054
0.023492772	-0.11032288	-0.03564602	-0.022426648	-0.017169347	0.022874538	-0.051552776	-0.017369108	-0.023551298	0.023349576	-0.023463463	-0.016395288	0.027036736	-0.03184176	-0.030226551	0.059915587	0.001829525	0.006684112	0.003809098	0.019546332	0.061631788	0.001583493	-0.030518945	-0.036385935	0.04840453	0.002536272	-0.029974299	-0.013242115	-0.006628778	0.13199157	0.029369991	0.000543474	0.000262574	0.03219363	0.01701652	-0.037662525	-0.001820801	0.008173704	0.05611247	0.018928844	-0.00857887	-0.05354748	-0.00430519	-0.014498773	0.09625283	-0.022973971	-0.02387688	0.001449932	-0.012914366	0.00746154
0.030943152	-0.117022835	-0.014333643	-0.030735908	-0.007593685	0.015983302	-0.056999892	-0.011259344	-0.014348592	0.026509212	-0.024282668	-0.017122274	0.016976673	-0.013433971	-0.026551787	0.06618352	0.002782843	0.001083085	0.004706468	0.029387956	0.052562237	-0.002195229	-0.04489252	-0.03936047	0.041675363	-0.003801599	-0.034716982	-0.012251161	-0.004385468	0.13356669	0.03908139	-0.012172105	-0.01627276	0.028470598	0.027731549	-0.035591096	0.00991903	-0.002772683	0.052943766	0.009255065	-0.011439033	-0.043751284	0.022758424	-0.008125221	0.101439156	-0.009089168	-0.006738621	-0.006897559	-0.01958998	-0.001069446
0.028009495	-0.12222447	-0.03731008	-0.031868238	-0.024192313	0.034945283	-0.03275239	-0.022385977	-0.03166855	0.022653455	-0.023867903	-0.013837718	0.026505629	-0.022163326	-0.03293806	0.058913708	0.008441199	0.001666681	0.003680611	0.029344989	0.058043603	-0.005777342	-0.027294733	-0.02761119	0.054393277	-0.004522371	-0.026413241	-0.01053398	-0.006074089	0.12658677	0.02899923	-0.005659928	-0.002197193	0.03007699	0.01577583	-0.042122826	-0.005624821	0.001365578	0.06463705	0.02431951	-0.012491155	-0.059383683	0.015634267	-0.020828195	0.0923464	-0.029186185	-0.018974712	-0.019714227	-0.017305177	0.001616961
0.030022854	-0.11958708	-0.045012068	-0.030004118	-0.020474996	0.021983402	-0.025288627	-0.014876301	-0.028642043	0.020202164	-0.026718915	-0.021500805	0.021627242	-0.024901163	-0.030127829	0.065168135	0.014504675	-0.005105251	-0.002436126	0.021407532	0.05575983	-0.001983883	-0.024599869	-0.03101489	0.047227878	-0.000131051	-0.035815686	-0.020317372	-0.002460613	0.12596808	0.028575836	-0.000923361	-0.003483288	0.027577769	0.01605863	-0.027969053	0.004382778	-0.007014774	0.05599391	0.020968249	-0.010214599	-0.042497117	-0.001466939	-0.012965458	0.099445164	-0.022353036	-0.025974086	0.004395416	-0.00432787	0.007731882
0.023912799	-0.114522025	-0.029199738	-0.026240366	-0.011450443	0.02336995	-0.040530168	-0.013418904	-0.022907091	0.026218407	-0.027375337	-0.019002514	0.021491973	-0.02734131	-0.035453685	0.07161861	-0.004099677	0.011010002	0.007431606	0.021613365	0.062089525	0.005169777	-0.036783073	-0.035066087	0.04846791	0.004039325	-0.030068122	-0.018556919	-0.002147447	0.12589271	0.033935178	0.007723638	0.002954611	0.029074688	0.023073275	-0.028773665	-0.002696161	-0.004881351	0.060572203	0.014309506	-0.012068443	-0.050236046	0.004513635	-0.021879893	0.09710708	-0.018621424	-0.016872328	0.00703038	-0.01119134	0.000744822
0.035828773	-0.13028042	-0.028754424	-0.039445005	-0.020004133	0.03170231	-0.000214967	-0.012638769	-0.03486369	0.021439673	-0.032928385	-0.016865514	0.005072166	-0.003540336	-0.037529442	0.07672098	0.018312387	0.002867218	0.013868175	0.02764949	0.060983352	-0.001270951	-0.031059783	-0.027361533	0.04865612	-0.004211017	-0.031646173	-0.02606741	0.00032043	0.11368823	0.041721847	-0.000531287	-0.001470829	0.022351846	0.027788904	-0.023917496	-0.003429466	-0.02348873	0.068507135	0.014601379	-0.011463833	-0.047805388	0.012428663	-0.030010128	0.09685648	-0.023671646	-0.022993226	-0.005364982	-0.00999221	0.008453396
0.024207441	-0.115109354	-0.040725432	-0.031420417	-0.021384757	0.02953352	-0.018463286	-0.010151602	-0.029755991	0.019638736	-0.030488115	-0.014519095	0.023150662	-0.016243782	-0.032452963	0.06771042	0.00148204	0.004521787	0.004683331	0.02215906	0.062946625	-0.002235614	-0.032647412	-0.028729498	0.050297063	-0.008391007	-0.024019344	-0.01887896	0.000108426	0.12297743	0.030518893	-0.006604211	0.001495583	0.029709829	0.020808155	-0.04291404	-0.003582557	-0.004546074	0.06461108	0.020518735	-0.010300371	-0.05335921	0.005267147	-0.017757291	0.09753556	-0.026570624	-0.022508165	-0.003333954	-0.009541041	0.00357166
0.027272923	-0.11914904	-0.03474249	-0.028747322	-0.01920679	0.027827937	-0.030079558	-0.012424523	-0.025667656	0.01962686	-0.027692646	-0.016294463	0.017092759	-0.018827239	-0.03352456	0.064630456	0.011681951	0.002086209	0.004997445	0.024309061	0.061683428	0.001617795	-0.034770675	-0.029706534	0.05064567	0.003694905	-0.02812638	-0.024759576	-0.00916964	0.123383746	0.034695167	-0.002026662	-0.008333338	0.031725056	0.019897554	-0.033042587	-0.003709669	-0.000336569	0.060233723	0.01838325	-0.007727881	-0.055501543	0.001631817	-0.023843134	0.09846371	-0.024605695	-0.019128773	-0.002558862	-0.014006176	0.011121353
0.024037883	-0.13135114	-0.034119457	-0.031676423	-0.026066856	0.036015894	-0.02220155	-0.01741945	-0.030459713	0.025207346	-0.03876123	-0.012887067	0.021755256	-0.012819485	-0.03605228	0.06452383	0.012571676	0.002982327	0.010205255	0.03302262	0.058607172	-0.003304069	-0.025784638	-0.024785314	0.051867582	0.007333505	-0.025928997	-0.0235898	-0.00734283	0.11960164	0.04115322	-0.002870837	-0.008200815	0.027696643	0.028864924	-0.03688209	-0.003819417	-0.006143087	0.06806855	0.019152902	-0.010332171	-0.061371703	0.0219194	-0.027751261	0.101055734	-0.025928669	-0.010832038	-0.018720575	-0.022185693	0.007701732
0.03617916	-0.12233625	-0.040067285	-0.028857216	-0.021695264	0.022598071	-0.045383107	-0.016345834	-0.017042091	0.024876697	-0.029192213	-0.015287592	0.014446572	-0.020849938	-0.028310845	0.057867486	0.007261372	-0.012482277	0.004936818	0.02376765	0.05887293	-0.005973782	-0.042027436	-0.03577271	0.051634453	-0.002243747	-0.037242446	-0.017405191	-0.006850652	0.12756415	0.033973854	-0.01222972	-0.008029527	0.027345417	0.01843123	-0.039257247	-0.002110089	0.001239914	0.05914014	0.021182958	-0.01931	-0.052877292	0.009911042	-0.012227354	0.10188165	-0.023698248	-0.026831456	-0.02478387	-0.011599045	0.009820705
0.025374092	-0.11901666	-0.024671217	-0.026783448	-0.014411938	0.024508202	-0.049028352	-0.020414587	-0.025712695	0.02585661	-0.031322166	-0.007630483	0.028307837	-0.023851685	-0.02516625	0.055826686	0.003266571	0.011857369	0.013233064	0.023154568	0.05335336	-0.004792804	-0.02151713	-0.038776748	0.04734162	-0.003670844	-0.03667746	-0.001763954	-0.000565568	0.12879173	0.037791684	0.007639453	0.004535716	0.02782435	0.026573189	-0.03891426	-0.001315318	0.007306862	0.063468315	0.018266376	-0.008841001	-0.06018088	0.003734035	-0.019296633	0.09208171	-0.017537102	-0.027929883	-0.015354399	-0.01927329	0.007252004
0.033056185	-0.12086837	-0.042765934	-0.029595252	-0.024060132	0.023627475	-0.032593425	-0.017096052	-0.022279684	0.024227126	-0.031905867	-0.015135058	0.01832949	-0.016721029	-0.0235477	0.05788898	0.011402361	-0.014601046	-0.005276074	0.025338132	0.055227797	-0.007424444	-0.032205697	-0.030729905	0.04677278	-0.005677719	-0.03729054	-0.016115673	-0.005578818	0.12721795	0.029229123	-0.012390395	-0.007119205	0.029361445	0.017051995	-0.037905246	0.001232073	-0.002007147	0.05698565	0.023887744	-0.018437443	-0.047677796	0.005330911	-0.007686706	0.101686254	-0.026615132	-0.025918826	-0.01698684	-0.013064669	0.012638692
0.025513776	-0.10895464	-0.032113925	-0.023722084	-0.020958396	0.022933982	-0.050473046	-0.022847347	-0.020302895	0.022885084	-0.030094212	-0.012105824	0.02168264	-0.024778219	-0.026509037	0.050727736	0.007349716	0.001050988	0.00495184	0.023042455	0.0509629	-0.007866304	-0.024825504	-0.023902936	0.050079465	-0.000377985	-0.026820866	-0.011429115	-0.015198533	0.133074	0.02800243	-0.006914112	-0.013215566	0.034368753	0.017997565	-0.049666043	-0.005795174	0.015594978	0.058947206	0.021183725	-0.013227227	-0.07118427	-0.002863127	-0.016335493	0.096289195	-0.029162236	-0.024473507	-0.01621881	-0.016266774	0.013648748
0.040489122	-0.13588127	-0.046798665	-0.043685917	-0.020903757	0.027316967	-0.005784778	-0.015573171	-0.030060653	0.014073127	-0.018856455	-0.016182167	0.014707807	-0.021691497	-0.031195937	0.068716146	0.02319091	-0.020585082	0.001844954	0.028101549	0.05009924	-0.008902939	-0.02710505	-0.025204595	0.052213285	-0.002289874	-0.04130235	-0.013110826	-0.000946275	0.11879097	0.03607135	-0.003259204	-0.011490404	0.02354452	0.014281393	-0.023058536	0.004628633	-0.020258658	0.051548	0.022958957	-0.016843084	-0.0417409	0.018751284	-0.009041618	0.09625361	-0.0177382	-0.027614955	-0.019654736	-0.007045753	0.003488683
0.032295387	-0.10534422	-0.032581832	-0.025831085	-0.01120152	0.015626077	-0.05018464	-0.013454946	-0.015545191	0.01831634	-0.019928286	-0.023360291	0.017587353	-0.027865559	-0.028421761	0.0645515	-0.002824154	-0.001537679	-0.001004958	0.01993158	0.05890583	0.001608661	-0.037780244	-0.03987719	0.047921125	-0.008320998	-0.034429144	-0.016029336	-0.002531102	0.13189971	0.023993151	-0.004559412	-0.004901917	0.03213589	0.014200363	-0.037270237	0.002630649	0.002893975	0.051795833	0.018496163	-0.01712002	-0.04162396	-0.003247105	-0.006078196	0.09854742	-0.019488731	-0.023926524	0.004123907	-0.00830208	0.00189464
0.024729012	-0.11279457	-0.026709262	-0.027578406	-0.014248861	0.018713497	-0.044000853	-0.014972152	-0.023239685	0.02272599	-0.030580042	-0.011951017	0.020553354	-0.018011823	-0.022401808	0.058163047	0.011156018	0.001065457	0.004330118	0.023046883	0.052962758	-0.004793749	-0.027966736	-0.028413083	0.04074932	0.000768501	-0.03604746	-0.010598372	-0.005252614	0.13299288	0.039272696	-0.004110617	-0.013250519	0.031970486	0.025225393	-0.04030236	0.007547584	0.006003153	0.05375149	0.012700974	-0.004969678	-0.05496292	0.003826543	-0.013270659	0.10043634	-0.016978906	-0.016684927	-0.005414305	-0.016751574	0.013430181
0.032037377	-0.116728194	-0.033043917	-0.028188335	-0.026019953	0.035345837	-0.034670692	-0.01812413	-0.033465832	0.019691044	-0.025916204	-0.017630076	0.012244411	-0.004003834	-0.036234036	0.062270876	0.018123267	0.009291692	0.015993156	0.026906963	0.074504174	0.000762015	-0.03367545	-0.035605364	0.047582403	-0.003797348	-0.021421187	-0.02573232	-0.007786968	0.1267889	0.0402144	-0.021550598	-0.001639472	0.030622544	0.019435447	-0.045492485	-0.002454272	0.002181903	0.067954056	0.017015714	0.001159841	-0.053333364	0.006449384	-0.025224514	0.1015926	-0.032389723	-0.020060698	-0.008667954	-0.018944098	0.018078672
0.022358652	-0.12709093	-0.031596452	-0.0380341	-0.015852487	0.02931422	0.005922558	-0.009019691	-0.027280446	0.021454941	-0.038031694	-0.011779088	0.018765403	-0.018339533	-0.03407402	0.079076745	-0.002320818	0.004677265	0.007283843	0.023863697	0.0526301	-0.003056567	-0.030665815	-0.023586502	0.04985875	0.001654106	-0.030962769	-0.019596172	0.007178146	0.11003325	0.04168115	0.012841728	0.002071825	0.025161535	0.02834286	-0.02715729	-0.0052977	-0.021797048	0.060217626	0.021802962	-0.017677091	-0.05337009	0.014102653	-0.0225517	0.09649677	-0.01889492	-0.023976628	-0.007904874	-0.012576372	0.005439776
0.02442493	-0.1239347	-0.02580927	-0.030350292	-0.01999206	0.03357587	-0.042365916	-0.020735178	-0.03135055	0.026654372	-0.028997963	-0.009024119	0.022439498	-0.014695115	-0.029208574	0.052319076	0.013757019	0.012747185	0.008253431	0.028279997	0.062155657	-0.005084949	-0.033218667	-0.03544701	0.05041496	-0.000490515	-0.032265652	-0.010250361	-0.003033169	0.12888041	0.04082991	-0.007626085	-0.002933701	0.028343286	0.023478903	-0.042085364	-0.002457409	0.00855846	0.067780666	0.02084499	-0.000930409	-0.06166617	0.014787886	-0.031747162	0.09156585	-0.024989747	-0.019563131	-0.022770392	-0.020449288	0.011622617
0.027295817	-0.11710357	-0.048021555	-0.031313904	-0.020646881	0.03183019	-0.01797584	-0.01724547	-0.036420666	0.020356169	-0.023396345	-0.01663055	0.022529606	-0.022783011	-0.036231376	0.06845893	0.009706751	0.006922598	0.005557047	0.02045371	0.06630031	0.000866451	-0.02616727	-0.027419131	0.050416693	-0.002656868	-0.025429334	-0.01740925	-0.002012269	0.12393231	0.029032435	-0.002376934	0.008512767	0.028575743	0.013180008	-0.03339795	-0.004987977	-0.007310338	0.06453814	0.020775156	-0.00625297	-0.053359807	-0.002671612	-0.020364262	0.094387576	-0.028528333	-0.028400598	0.004072019	-0.005202403	0.007418468
0.026540162	-0.11051476	-0.031631898	-0.02599648	-0.012181053	0.018636085	-0.042762518	-0.010887179	-0.022312736	0.022363156	-0.023353357	-0.020820653	0.022396537	-0.029204438	-0.029195754	0.06511335	-0.000418343	0.006488249	-0.00143921	0.017204024	0.06059277	0.003142262	-0.039181486	-0.041097797	0.04786606	-0.003304309	-0.036211103	-0.017432293	0.00209574	0.1286731	0.028581364	0.004553271	0.00170441	0.029812507	0.017347421	-0.030909615	0.001381786	0.001726497	0.055918794	0.01890873	-0.009530929	-0.042986043	-0.004394392	-0.017519072	0.09528985	-0.01861342	-0.024799515	0.007923322	-0.006160799	0.003916869
0.044934846	-0.13117038	-0.029359357	-0.032908577	-0.011893542	0.023653755	-0.057005677	-0.019246994	-0.01910486	0.02603186	-0.032037556	-0.00851804	0.010230235	-0.01580122	-0.033182025	0.06345498	0.015160871	-0.009871286	0.024584422	0.029958634	0.054092027	-0.000535043	-0.042634644	-0.019604197	0.049189854	0.010662492	-0.034730937	-0.020948166	-0.01193596	0.12657057	0.050553117	-0.001179275	-0.022581203	0.029750112	0.023520917	-0.04105441	9.88E-05	0.005003205	0.063176416	0.000782333	-0.01137809	-0.0848401	0.025424628	-0.017638829	0.111159645	-0.009100904	-0.004817432	-0.037349418	-0.025454393	0.013906846
0.03892635	-0.12322146	-0.038661104	-0.028390938	-0.020754296	0.026459549	-0.034792624	-0.014198685	-0.023587877	0.021501107	-0.029543001	-0.019020353	0.021352049	-0.021111831	-0.030621205	0.06280106	0.006310195	-0.003120817	0.005535154	0.019979598	0.05625892	-0.000886675	-0.04043135	-0.038184796	0.053377476	-0.005256283	-0.03460159	-0.026092125	0.0003718	0.11852863	0.033203978	0.004939775	0.003881085	0.029848363	0.011572477	-0.03475689	-0.005762868	0.003345233	0.06498166	0.025836337	-0.01182337	-0.057785265	0.000859587	-0.022371732	0.10148326	-0.023857635	-0.029663581	-0.017922867	-0.012411064	0.014237131
0.03143587	-0.10930434	-0.025092851	-0.025339954	-0.017905544	0.020078292	-0.05471141	-0.023141203	-0.02325494	0.02461458	-0.030365717	-0.015978105	0.019012986	-0.015466874	-0.025286287	0.052511886	0.009455821	0.005969242	0.008857539	0.024864824	0.051729936	-0.007996621	-0.020640925	-0.03420057	0.046111565	-0.012085341	-0.03157721	-0.008020699	-0.008757216	0.13555562	0.027371079	-0.010085805	-0.006400202	0.029307818	0.023070622	-0.046995763	0.000647965	0.009844789	0.065049514	0.016906533	-0.012032692	-0.057881664	-0.000464085	-0.015596961	0.09526087	-0.02538246	-0.025437288	-0.010022247	-0.013314988	0.006748817
0.035053413	-0.11143394	-0.035119325	-0.029442592	-0.017961541	0.019643363	-0.042416036	-0.01705168	-0.02160551	0.020252667	-0.02436326	-0.016843326	0.023357702	-0.025881834	-0.026634488	0.058303583	0.002001537	-0.002546434	0.001670965	0.019403908	0.04966063	-0.006902738	-0.03296374	-0.03249198	0.051600613	-0.013776389	-0.031565696	-0.011974747	-0.001697008	0.12895192	0.022808312	-0.003853934	-0.004302899	0.030026445	0.012431482	-0.04598952	-0.002745785	0.007290354	0.058945496	0.022866076	-0.016481942	-0.059815254	-0.000186174	-0.009357663	0.0955696	-0.022925293	-0.030574894	-0.014759039	-0.008186802	0.004427748
0.03917375	-0.11774139	-0.024372179	-0.032828417	-0.016036218	0.018039253	-0.039695315	-0.017181367	-0.0237126	0.020203145	-0.02552334	-0.018309275	0.021834627	-0.019096676	-0.02377246	0.060309622	0.008103359	-0.002364877	0.005053528	0.022562228	0.04395222	-0.009058472	-0.028445126	-0.0376574	0.04701335	-0.01607328	-0.039106708	-0.009623518	0.004285662	0.12703787	0.03078824	0.000248594	-0.004768804	0.026740732	0.017933622	-0.03992494	0.005022565	0.001410031	0.057989057	0.020731816	-0.013516443	-0.050102606	0.008043809	-0.010294327	0.09639383	-0.016479697	-0.028266314	-0.016827684	-0.011937621	0.004489292
0.028985865	-0.09368484	-0.02680202	-0.006023499	-0.024073847	0.01866461	-0.09269478	-0.01786881	-0.009078443	0.03015333	-0.020910969	-0.02494838	0.03243521	-0.04018369	-0.033380225	0.06002344	-0.018800806	-0.000155525	0.013502939	0.013680276	0.057119522	0.002170797	-0.04775449	-0.037203737	0.05258764	0.000846795	-0.016417656	-0.020032221	-0.024479656	0.13658667	0.022613343	0.006403858	0.00140844	0.041794587	0.011728394	-0.049475547	-0.014875544	0.026011197	0.06023144	0.017635815	-0.020106887	-0.065685265	-0.008285692	-0.017267333	0.10385398	-0.03328455	-0.014856242	-0.002064115	-0.017243663	0.001632154
0.03892635	-0.12322146	-0.038661104	-0.028390938	-0.020754296	0.026459549	-0.034792624	-0.014198685	-0.023587877	0.021501107	-0.029543001	-0.019020353	0.021352049	-0.021111831	-0.030621205	0.06280106	0.006310195	-0.003120817	0.005535154	0.019979598	0.05625892	-0.000886675	-0.04043135	-0.038184796	0.053377476	-0.005256283	-0.03460159	-0.026092125	0.0003718	0.11852863	0.033203978	0.004939775	0.003881085	0.029848363	0.011572477	-0.03475689	-0.005762868	0.003345233	0.06498166	0.025836337	-0.01182337	-0.057785265	0.000859587	-0.022371732	0.10148326	-0.023857635	-0.029663581	-0.017922867	-0.012411064	0.014237131
0.03143587	-0.10930434	-0.025092851	-0.025339954	-0.017905544	0.020078292	-0.05471141	-0.023141203	-0.02325494	0.02461458	-0.030365717	-0.015978105	0.019012986	-0.015466874	-0.025286287	0.052511886	0.009455821	0.005969242	0.008857539	0.024864824	0.051729936	-0.007996621	-0.020640925	-0.03420057	0.046111565	-0.012085341	-0.03157721	-0.008020699	-0.008757216	0.13555562	0.027371079	-0.010085805	-0.006400202	0.029307818	0.023070622	-0.046995763	0.000647965	0.009844789	0.065049514	0.016906533	-0.012032692	-0.057881664	-0.000464085	-0.015596961	0.09526087	-0.02538246	-0.025437288	-0.010022247	-0.013314988	0.006748817
0.035053413	-0.11143394	-0.035119325	-0.029442592	-0.017961541	0.019643363	-0.042416036	-0.01705168	-0.02160551	0.020252667	-0.02436326	-0.016843326	0.023357702	-0.025881834	-0.026634488	0.058303583	0.002001537	-0.002546434	0.001670965	0.019403908	0.04966063	-0.006902738	-0.03296374	-0.03249198	0.051600613	-0.013776389	-0.031565696	-0.011974747	-0.001697008	0.12895192	0.022808312	-0.003853934	-0.004302899	0.030026445	0.012431482	-0.04598952	-0.002745785	0.007290354	0.058945496	0.022866076	-0.016481942	-0.059815254	-0.000186174	-0.009357663	0.0955696	-0.022925293	-0.030574894	-0.014759039	-0.008186802	0.004427748
0.032641713	-0.11598412	-0.02770009	-0.028785702	-0.017969107	0.021847222	-0.03980241	-0.014549894	-0.021708056	0.021556165	-0.02600208	-0.018088235	0.025439324	-0.027118608	-0.02795925	0.06409247	-0.000555643	-0.002807204	0.002015311	0.021854002	0.04901624	-0.003391104	-0.035334017	-0.033084556	0.05069076	-0.007063859	-0.033361033	-0.015456662	-0.000466041	0.12440057	0.028873334	0.007701447	-0.00443387	0.03122896	0.016764585	-0.03841395	-0.002069272	0.003121726	0.05672664	0.021179039	-0.017123688	-0.055119436	0.007025444	-0.014194894	0.09734235	-0.020048412	-0.021203393	-0.012762466	-0.015088913	0.002745634
0.03892635	-0.12322146	-0.038661104	-0.028390938	-0.020754296	0.026459549	-0.034792624	-0.014198685	-0.023587877	0.021501107	-0.029543001	-0.019020353	0.021352049	-0.021111831	-0.030621205	0.06280106	0.006310195	-0.003120817	0.005535154	0.019979598	0.05625892	-0.000886675	-0.04043135	-0.038184796	0.053377476	-0.005256283	-0.03460159	-0.026092125	0.0003718	0.11852863	0.033203978	0.004939775	0.003881085	0.029848363	0.011572477	-0.03475689	-0.005762868	0.003345233	0.06498166	0.025836337	-0.01182337	-0.057785265	0.000859587	-0.022371732	0.10148326	-0.023857635	-0.029663581	-0.017922867	-0.012411064	0.014237131
0.03143587	-0.10930434	-0.025092851	-0.025339954	-0.017905544	0.020078292	-0.05471141	-0.023141203	-0.02325494	0.02461458	-0.030365717	-0.015978105	0.019012986	-0.015466874	-0.025286287	0.052511886	0.009455821	0.005969242	0.008857539	0.024864824	0.051729936	-0.007996621	-0.020640925	-0.03420057	0.046111565	-0.012085341	-0.03157721	-0.008020699	-0.008757216	0.13555562	0.027371079	-0.010085805	-0.006400202	0.029307818	0.023070622	-0.046995763	0.000647965	0.009844789	0.065049514	0.016906533	-0.012032692	-0.057881664	-0.000464085	-0.015596961	0.09526087	-0.02538246	-0.025437288	-0.010022247	-0.013314988	0.006748817
0.031528946	-0.11712886	-0.039688192	-0.031370252	-0.019537026	0.026912287	-0.03513462	-0.01929882	-0.027782448	0.019664774	-0.02175435	-0.016442854	0.025398644	-0.028872797	-0.029897878	0.058056388	0.006909794	-0.001082491	0.000339336	0.021968614	0.053763017	-0.005449052	-0.03175745	-0.028658051	0.05423711	-0.006140339	-0.031963106	-0.012352754	-0.001716196	0.12714155	0.026567223	1.37E-06	-0.003370311	0.030757658	0.01016523	-0.041347	-0.00344607	0.006009962	0.060033444	0.024942016	-0.011669099	-0.060435493	0.005252203	-0.018287389	0.09326265	-0.025000438	-0.02582305	-0.01622436	-0.009566957	0.005020847
0.03372947	-0.107879	-0.017102286	-0.026007563	-0.013476239	0.013553326	-0.04186718	-0.012897356	-0.015513099	0.022348966	-0.030309016	-0.01921208	0.019057762	-0.025957722	-0.02773361	0.07160913	-0.00822626	-6.14E-05	0.007265323	0.019022532	0.045876905	-0.000682154	-0.032105654	-0.03342294	0.04577492	-0.009107084	-0.031864483	-0.016801367	-0.001269186	0.123840936	0.027274694	0.012205342	-0.004936436	0.030619176	0.023524988	-0.0372815	-0.002906872	-0.001826921	0.053015325	0.01426937	-0.024694055	-0.05397456	-0.001899738	-0.006223054	0.09965953	-0.016755667	-0.024065023	-0.001295968	-0.01544562	0.00267501
0.037710868	-0.121941514	-0.03630581	-0.03012123	-0.023055578	0.025571229	-0.03563957	-0.018434118	-0.024354456	0.022187581	-0.029713277	-0.01720228	0.019668046	-0.018786946	-0.028568191	0.059336238	0.009467321	-0.005064634	0.005748594	0.022886934	0.05371765	-0.006314384	-0.033798255	-0.034674503	0.051115155	-0.007231952	-0.03432927	-0.019238282	-0.001031754	0.12320647	0.03282574	-0.004345729	-0.002168423	0.02817896	0.014808354	-0.040871825	-0.002557861	0.002583443	0.062347475	0.024588546	-0.013752003	-0.057165746	0.00652688	-0.016216133	0.100455485	-0.024969274	-0.02920152	-0.022988483	-0.013581634	0.013011394
0.03497442	-0.10967446	-0.024991784	-0.028363938	-0.014480316	0.017260637	-0.047995623	-0.016548196	-0.023587596	0.023141565	-0.03090981	-0.016194614	0.019779889	-0.010673216	-0.023548052	0.056890603	0.007815355	0.004518488	0.007005462	0.023485286	0.048456658	-0.007528065	-0.024013488	-0.035161275	0.045376513	-0.02081481	-0.032408472	-0.009180329	-0.004840073	0.13310254	0.024450365	-0.007538509	-0.004529617	0.028500685	0.02354503	-0.044691768	0.002249687	0.005579793	0.067732595	0.014864595	-0.012529544	-0.055087008	-0.001806908	-0.013944672	0.09528202	-0.021104727	-0.02536865	-0.004914238	-0.009138805	0.001313671
0.030604428	-0.11601176	-0.04288556	-0.027646787	-0.022589894	0.026566437	-0.046550777	-0.020604374	-0.02405472	0.02051804	-0.02094757	-0.015648967	0.030143768	-0.03457533	-0.02745807	0.05102535	0.004532167	-0.004124438	-0.002509826	0.02021167	0.05325261	-0.007203858	-0.035360727	-0.03200343	0.056453776	-0.004608297	-0.0327185	-0.01123229	-0.003461071	0.12942842	0.025070665	-0.001732396	-0.00366804	0.03269986	0.006233514	-0.04634643	-0.005020449	0.015497629	0.05814185	0.029933114	-0.012016851	-0.063633375	0.003684131	-0.016597018	0.09385569	-0.027191173	-0.028662132	-0.024442213	-0.011226526	0.008032352
0.03372947	-0.107879	-0.017102286	-0.026007563	-0.013476239	0.013553326	-0.04186718	-0.012897356	-0.015513099	0.022348966	-0.030309016	-0.01921208	0.019057762	-0.025957722	-0.02773361	0.07160913	-0.00822626	-6.14E-05	0.007265323	0.019022532	0.045876905	-0.000682154	-0.032105654	-0.03342294	0.04577492	-0.009107084	-0.031864483	-0.016801367	-0.001269186	0.123840936	0.027274694	0.012205342	-0.004936436	0.030619176	0.023524988	-0.0372815	-0.002906872	-0.001826921	0.053015325	0.01426937	-0.024694055	-0.05397456	-0.001899738	-0.006223054	0.09965953	-0.016755667	-0.024065023	-0.001295968	-0.01544562	0.00267501
0.03892635	-0.12322146	-0.038661104	-0.028390938	-0.020754296	0.026459549	-0.034792624	-0.014198685	-0.023587877	0.021501107	-0.029543001	-0.019020353	0.021352049	-0.021111831	-0.030621205	0.06280106	0.006310195	-0.003120817	0.005535154	0.019979598	0.05625892	-0.000886675	-0.04043135	-0.038184796	0.053377476	-0.005256283	-0.03460159	-0.026092125	0.0003718	0.11852863	0.033203978	0.004939775	0.003881085	0.029848363	0.011572477	-0.03475689	-0.005762868	0.003345233	0.06498166	0.025836337	-0.01182337	-0.057785265	0.000859587	-0.022371732	0.10148326	-0.023857635	-0.029663581	-0.017922867	-0.012411064	0.014237131
0.03867464	-0.114272505	-0.032052148	-0.028496489	-0.019167488	0.017888816	-0.053331096	-0.021258205	-0.021253532	0.021784177	-0.02633414	-0.01688517	0.023981117	-0.02384283	-0.023945218	0.052199714	0.007853397	-0.004868099	0.00514161	0.022073286	0.04463272	-0.010581804	-0.026203733	-0.03447416	0.050616514	-0.014970609	-0.035783507	-0.008201405	-0.003868485	0.1323427	0.024381172	-0.00473375	-0.007517353	0.028645499	0.015133761	-0.047517586	0.000824157	0.011337052	0.061174273	0.02148598	-0.016072476	-0.06071211	0.003036268	-0.009336751	0.096482076	-0.021425638	-0.029683737	-0.021832513	-0.010348601	0.004263322
0.032123256	-0.11559792	-0.029624462	-0.029205471	-0.014762669	0.023510318	-0.037910722	-0.01716359	-0.024215778	0.020677308	-0.023840835	-0.01850655	0.021349952	-0.027750654	-0.029513929	0.06206121	0.003617401	0.003980278	0.0014407	0.020520318	0.054504424	-0.000660686	-0.03520257	-0.03505312	0.051392213	-0.004306824	-0.03538829	-0.016535692	0.00123859	0.124541536	0.029802674	0.007368864	-0.000855551	0.030755717	0.013307719	-0.03493761	-0.003061177	0.004462713	0.058183096	0.022868281	-0.011787972	-0.05566172	0.000389005	-0.020658592	0.094212234	-0.021397693	-0.026381778	-0.009113392	-0.012186211	0.008630856
0.017182933	-0.081925705	-0.020490607	-0.001862038	-0.03883122	0.01066966	-0.09345011	-0.01023655	0.002984914	0.032397658	-0.030890562	-0.01630572	0.033294614	-0.03925116	-0.02770448	0.06209697	-0.03251615	-0.020943703	0.011600885	0.015936984	0.049375612	-0.007879386	-0.04521618	-0.02181785	0.048033133	-0.001495594	-0.002907963	-0.013955656	-0.03990486	0.14293118	0.015136998	-0.01123439	-0.023505244	0.044223297	0.030611308	-0.07113074	-0.016699899	0.022922982	0.045220897	0.009285253	-0.0431909	-0.066979475	0.000588361	0.012417289	0.11013558	-0.03821854	-0.005238527	-0.00699953	-0.025130015	-0.009539937
0.0368423	-0.14786114	-0.04097446	-0.034833893	-0.021270944	0.038119517	-0.034675837	-0.02082362	-0.030306533	0.0326213	-0.03742532	-0.002806566	0.022701306	-0.011415171	-0.035791315	0.06829281	0.016106654	-0.006466637	0.025818577	0.03436343	0.05935706	-0.002515335	-0.03327734	-0.024212109	0.04903505	0.014689949	-0.032439575	-0.015987715	-0.008614276	0.11771331	0.05729874	0.001268543	-0.000425614	0.024515351	0.027683347	-0.029544443	-0.003576162	-0.011349849	0.07111763	0.01015615	-0.009393724	-0.07371076	0.034673598	-0.021971295	0.1084135	-0.014658903	-0.009762759	-0.039379526	-0.029475512	0.012662413
0.03557119	-0.13029711	-0.039022155	-0.030732	-0.020938627	0.026818946	-0.048894707	-0.01810328	-0.028480427	0.031167805	-0.0361642	-0.008010456	0.028735047	-0.020183703	-0.027588114	0.05898594	0.008231162	-0.005138962	0.016050642	0.02352385	0.054303255	-0.006694296	-0.038646948	-0.027056377	0.047577757	0.002516435	-0.036763772	-0.013284157	0.002186278	0.12712069	0.04728479	0.000608079	-0.002851489	0.026742818	0.021867173	-0.046273094	0.002618315	0.006768337	0.067312874	0.011836621	-0.00606668	-0.07444538	0.02476962	-0.017708048	0.10792924	-0.014244992	-0.013800714	-0.03700115	-0.019085027	0.011512342
0.039734952	-0.13114552	-0.046260957	-0.026815256	-0.02138303	0.029499793	-0.051962733	-0.012368504	-0.03088899	0.026847746	-0.03361208	-0.010968984	0.03710051	-0.019775936	-0.031352714	0.063189976	0.008513648	-0.00424303	0.019372692	0.022642035	0.055677284	0.000679865	-0.035820037	-0.031108696	0.051045544	-0.001371059	-0.030113261	-0.021129537	-0.00387878	0.12306283	0.040783655	0.010598253	0.005115526	0.030693324	0.01775226	-0.040430587	-0.001421867	0.008942277	0.075115934	0.010950911	-0.002857244	-0.07540169	0.013691357	-0.020755995	0.109641984	-0.014320813	-0.011719775	-0.02338858	-0.018814022	0.00570918
0.03064015	-0.13162896	-0.038038503	-0.036339454	-0.020625297	0.030416321	-0.013021946	-0.01239928	-0.0339707	0.024384301	-0.033515383	-0.008833333	0.027809273	-0.016838629	-0.028692126	0.06872955	0.008963504	-0.003126507	0.007693113	0.024964603	0.05071115	-0.006169997	-0.026530983	-0.026483752	0.049370646	-0.006161191	-0.03496143	-0.011140318	0.002418549	0.11733312	0.03757315	0.010623878	0.004648783	0.02550074	0.024310753	-0.029512867	-0.002206723	-0.01225968	0.06673179	0.018973453	-0.012787811	-0.056048222	0.013985164	-0.020609908	0.095718786	-0.01873025	-0.022703212	-0.015567912	-0.013139152	0.00191628
0.038224146	-0.11708735	-0.025715373	-0.0293446	-0.018108156	0.025172915	-0.031840663	-0.016061673	-0.02831119	0.020979764	-0.029537188	-0.022596093	0.013425155	-0.014050477	-0.034792207	0.06872731	0.008996857	0.008316493	0.010997126	0.02253282	0.059538852	0.002612507	-0.032129485	-0.037266284	0.049278703	-0.008561838	-0.030183554	-0.02743389	0.000739187	0.12087968	0.031648133	0.002430968	0.001510515	0.027699722	0.019087993	-0.034648072	-0.003527593	-0.002810397	0.06665076	0.016946128	-0.010291991	-0.053483598	-0.000599515	-0.023873108	0.09918058	-0.02365484	-0.025271071	-0.00252493	-0.012421628	0.010255492
0.03599494	-0.109912105	-0.036797844	-0.030819753	-0.01693575	0.026300099	-0.03515078	-0.018305995	-0.0261635	0.019400261	-0.022051672	-0.017479606	0.0180676	-0.019985156	-0.0338419	0.06731117	4.04E-05	0.002902703	0.010220912	0.021317076	0.060321588	-0.001717974	-0.034718208	-0.028184066	0.050876927	-0.012260752	-0.023457054	-0.015579018	-0.0026955	0.12672544	0.027004212	-0.007553665	0.001308648	0.03111506	0.011800563	-0.0465433	-0.005954735	0.000361902	0.063118055	0.017976282	-0.014438696	-0.06177183	0.003143748	-0.012117438	0.09793017	-0.025956528	-0.025389403	-0.009631317	-0.010732359	0.004909336
0.031269424	-0.12038686	-0.044872656	-0.027589465	-0.025140615	0.031879224	-0.031281706	-0.016009228	-0.033144522	0.022221036	-0.030796917	-0.013137873	0.02541231	-0.018011693	-0.029499479	0.06024189	0.010312576	-0.001217518	0.006560245	0.022168173	0.06386755	-0.001251277	-0.02895964	-0.031053357	0.05037909	-0.005955286	-0.030778665	-0.017972168	-0.003266077	0.124037184	0.03203071	7.19E-05	0.005748708	0.03121364	0.016655266	-0.039878774	-0.004569266	0.003539374	0.068331696	0.020498432	-0.008130363	-0.058064487	4.30E-05	-0.021615699	0.09915395	-0.02842991	-0.02445543	-0.011738406	-0.013896658	0.011091189
0.036597498	-0.115380526	-0.022802295	-0.03185079	-0.01672319	0.021835517	-0.036559377	-0.019894365	-0.025633495	0.018335251	-0.024331184	-0.019783178	0.012071666	-0.015064302	-0.029633403	0.065739766	0.012831732	-0.001093937	0.00804249	0.028219966	0.054794658	-0.00245483	-0.022942264	-0.03230482	0.04471082	-0.00806341	-0.033779163	-0.014491756	-0.003848171	0.12843578	0.031970818	-0.00586454	-0.011072548	0.028643731	0.022311673	-0.03700054	0.004663488	-0.005020874	0.05515521	0.013386065	-0.014835555	-0.04604754	0.007825717	-0.009332946	0.0983702	-0.020147817	-0.019566966	-0.005333732	-0.017453767	0.005865991
0.027061602	-0.116787784	-0.041627783	-0.024383163	-0.018436816	0.03368637	-0.04100269	-0.014993593	-0.029138485	0.021618763	-0.028019402	-0.015347684	0.026350575	-0.022644194	-0.03373622	0.06303277	-8.82E-06	0.0101422	0.007024552	0.022174459	0.07327376	0.007482668	-0.037103243	-0.0390351	0.052053854	-0.000773481	-0.028403116	-0.022125814	0.000287942	0.12375731	0.033735305	0.002700976	0.011011354	0.0337381	0.014695564	-0.03944143	-0.006154294	0.007707095	0.067633495	0.020850759	-0.005098231	-0.057341903	-0.000214221	-0.024729714	0.09959345	-0.025885014	-0.020417687	-0.00593617	-0.018345755	0.011060119
0.022397645	-0.10839803	-0.026286118	-0.025541415	-0.014022657	0.024026806	-0.045521762	-0.018057074	-0.029095681	0.024009429	-0.034183405	-0.01146019	0.026385581	-0.01858361	-0.02667079	0.057725497	0.000931238	0.017249886	0.010680408	0.02212848	0.058368776	-0.001970742	-0.020748736	-0.03272003	0.04559479	-0.008992974	-0.030009449	-0.007814332	0.00056512	0.1320292	0.03184807	0.002066134	0.002457983	0.030704463	0.026698766	-0.047686454	0.000145603	0.010084875	0.06781458	0.013734621	-0.005660344	-0.062428422	-0.000990758	-0.021069458	0.094549656	-0.021246584	-0.020805195	-0.002904743	-0.015310987	0.005271997
0.030763663	-0.12390817	-0.045458313	-0.030045256	-0.027349306	0.033377305	-0.032275043	-0.017384287	-0.02910688	0.02524711	-0.027502937	-0.016952049	0.024331976	-0.020291958	-0.037744906	0.06470646	0.007490125	-0.003128207	0.005786182	0.027333064	0.061381277	-0.002848408	-0.03525145	-0.026472403	0.05531632	-0.001358197	-0.021253811	-0.022227587	-0.010219008	0.12446794	0.027975218	-0.010255017	-0.00283528	0.028724458	0.01604972	-0.0405708	-0.00785323	-0.003161213	0.06768664	0.021172436	-0.014445	-0.06084374	0.014615795	-0.019111868	0.09961748	-0.03000749	-0.017267983	-0.015010935	-0.012296462	0.001175792
0.02856107	-0.13317148	-0.039260153	-0.025743308	-0.023927787	0.032929637	-0.05095366	-0.018951252	-0.026375845	0.028596114	-0.032775212	-0.015104693	0.024853654	-0.017404187	-0.035967533	0.057585485	0.018772256	-0.000146905	0.017193327	0.03039611	0.059114397	-0.003013786	-0.032563727	-0.03080904	0.05204756	0.015258701	-0.02961861	-0.022865824	-0.016441723	0.12665994	0.047597483	-0.003586756	-0.007993317	0.029025152	0.024259936	-0.03245524	-0.000923663	0.004308822	0.070474915	0.016676629	-0.001487232	-0.063385956	0.020655194	-0.03339397	0.10497086	-0.022956025	-0.008645824	-0.020625735	-0.01924819	0.010238105
0.017440705	-0.10717531	-0.032743663	-0.027844766	-0.020515215	0.028509015	-0.034521032	-0.018033052	-0.032993253	0.02353289	-0.025459558	-0.010757289	0.020888599	-0.011561575	-0.025370093	0.053065322	0.013419909	0.013621105	0.004100369	0.021375896	0.064830564	-0.008533237	-0.027409706	-0.031077713	0.043424357	-0.007315451	-0.02686115	-0.00513396	-0.006389732	0.13602537	0.03505223	-0.02013387	-0.000394021	0.03072757	0.021602573	-0.04638699	0.000992756	0.006503489	0.06334287	0.020994049	0.002827483	-0.050669424	-0.001468222	-0.024148403	0.09020702	-0.03179846	-0.026850909	-0.000953655	-0.009097388	0.013473902
0.027691165	-0.11006696	-0.029525517	-0.022261808	-0.018719342	0.025613328	-0.04886043	-0.019116385	-0.02312465	0.023527	-0.030083323	-0.019371888	0.022147242	-0.025014998	-0.034910344	0.063408926	-0.000784095	0.010329481	0.007998249	0.023311364	0.06124368	0.004101594	-0.029703917	-0.033124357	0.050895825	-0.00040365	-0.02363161	-0.022991493	-0.007517327	0.12741992	0.026729917	0.001544141	-0.001716446	0.03286258	0.019007983	-0.042664416	-0.006981076	0.007936598	0.06335804	0.017176325	-0.013285688	-0.06283145	-0.002040818	-0.0189969	0.09942738	-0.026272433	-0.01893308	-0.001801509	-0.017690903	0.007415527
0.026419548	-0.10686553	-0.037055742	-0.023451729	-0.017677413	0.025314078	-0.050000314	-0.011650574	-0.026181566	0.023179224	-0.028945016	-0.014024494	0.028699446	-0.019083347	-0.02585847	0.05865883	-0.004173454	0.007561456	0.00043217	0.020015169	0.06793563	0.002701145	-0.0379998	-0.039775137	0.04751791	-0.014193783	-0.028475221	-0.014931249	0.001428131	0.13187608	0.02490888	-0.006657096	0.006197316	0.033932794	0.017505579	-0.049825266	-0.001387759	0.01257986	0.065624826	0.017560795	-0.008052324	-0.054482017	-0.003114094	-0.013281876	0.09868298	-0.024320163	-0.020428753	-0.002655152	-0.014772781	0.004817966
0.06471347	-0.11314323	-0.02935936	-0.027853483	-0.007661639	0.015514321	-0.077185735	-0.027231261	-0.038635943	0.03524256	-0.040315464	-0.017008632	-0.014022528	-0.000155384	-0.026431227	0.0523508	0.03743101	-0.000735282	0.009030064	0.021428525	0.08092847	0.017093895	-0.05128162	-0.018886713	0.03662548	-0.004889146	-0.050784856	-0.039870333	0.003869234	0.14204592	0.034472674	-0.010149228	-0.019868625	0.030350208	0.014018464	-0.050971784	0.008361752	0.02488497	0.0784525	-0.02215985	0.003225613	-0.0945366	-0.008555452	-0.027526706	0.11743064	-0.01391905	-0.002054379	-0.017211411	-0.014426268	0.037573848
0.034674868	-0.10964897	-0.03294137	-0.02479754	-0.017541487	0.021682963	-0.05912971	-0.02188185	-0.02542035	0.01949399	-0.019175922	-0.017141001	0.029811338	-0.030793844	-0.02855895	0.057119645	0.004338326	0.004204913	0.007267431	0.02064431	0.054612137	-0.000964722	-0.02576348	-0.03629022	0.04914965	-0.008147753	-0.028895156	-0.010293894	-0.003653879	0.13329767	0.02489297	-0.000637813	-0.001805551	0.03282398	0.010671229	-0.04757244	-9.93E-05	0.01483117	0.05670062	0.018173162	-0.00887461	-0.06249574	-0.001952146	-0.006050855	0.097524226	-0.020312415	-0.025315426	-0.009893099	-0.016819207	0.00661217
0.029325077	-0.11417884	-0.04165271	-0.024700323	-0.01934465	0.026526555	-0.046473987	-0.0209801	-0.02390397	0.025627883	-0.029637663	-0.015788434	0.018256688	-0.022453025	-0.033049136	0.058490284	0.007429024	0.00139424	0.003242525	0.025234787	0.06268898	0.000847516	-0.02942909	-0.02742616	0.051806275	-0.000192672	-0.026615407	-0.018914657	-0.014256157	0.13073657	0.02363835	-0.00754933	-0.004613868	0.03166544	0.016922282	-0.03941911	-0.007501568	0.005139591	0.06593966	0.017318832	-0.01551972	-0.06353697	-0.003092672	-0.018436357	0.09764962	-0.029232558	-0.021214461	-0.00499479	-0.011777579	0.00728565
0.027278284	-0.111105524	-0.026783116	-0.02425875	-0.025613349	0.02848946	-0.053464796	-0.024840776	-0.018130217	0.024045913	-0.0266679	-0.019263346	0.019324368	-0.018745651	-0.028985776	0.053241406	0.002517384	-2.74E-05	0.002916486	0.028847942	0.058668986	-0.008056976	-0.03573331	-0.034506917	0.049595054	-0.002052245	-0.025905058	-0.015619188	-0.009198627	0.13235775	0.033110023	-0.020556614	-0.01080312	0.03366384	0.01615671	-0.0535237	-0.002206183	0.011723588	0.05650985	0.027221618	-0.014407177	-0.05473193	0.01579393	-0.014337332	0.1006712	-0.032919418	-0.01793437	-0.02554356	-0.024076914	0.013352387
0.041899383	-0.12160425	-0.03461342	-0.030586468	-0.025774002	0.032841515	-0.04102503	-0.022362443	-0.02310083	0.020806735	-0.02334173	-0.017874276	0.009904888	-0.010183166	-0.036803693	0.06314844	0.009018078	-0.001515764	0.02230175	0.026187925	0.066996895	-0.005622985	-0.041453324	-0.038448744	0.052183893	-0.005411211	-0.02472399	-0.021173052	-0.005956757	0.1235811	0.043084115	-0.022617329	-3.36E-05	0.027563157	0.014323634	-0.048200417	-0.006158455	-0.000345272	0.06460973	0.02298625	-0.011427399	-0.05706904	0.017139768	-0.016495196	0.104127444	-0.03029421	-0.02887799	-0.032352842	-0.019299153	0.017023366
0.03545622	-0.11845366	-0.03609505	-0.027887559	-0.014817734	0.022831187	-0.04626734	-0.014459883	-0.02372946	0.018980319	-0.023397546	-0.017215919	0.013833479	-0.024339247	-0.031461626	0.058396515	0.016255734	-0.000194889	0.005487053	0.020416085	0.06265664	0.003663911	-0.040967975	-0.033446465	0.05163548	0.004220994	-0.03613298	-0.025166132	-0.006917133	0.12740704	0.03485957	-0.000107827	-0.010886597	0.031856738	0.013524155	-0.03392976	-0.00140438	0.009859691	0.0590127	0.015653044	-0.004151353	-0.06157647	-0.003878157	-0.024222167	0.099498086	-0.019885821	-0.022715945	-0.008434977	-0.011032471	0.016414719
0.03861871	-0.11190332	-0.03489817	-0.027043499	-0.01783608	0.013871758	-0.053382836	-0.016202252	-0.018068051	0.020640435	-0.025646344	-0.016056832	0.011064522	-0.01795367	-0.023113241	0.05308985	0.018342528	-0.011906154	0.008132794	0.019043194	0.05169098	-0.008668443	-0.03436265	-0.030207848	0.045490593	-0.005155346	-0.038089592	-0.014407085	-0.012944703	0.1351101	0.033900667	-0.013247794	-0.017467255	0.03039829	0.017716251	-0.04197342	0.004092804	0.009631132	0.05596095	0.014141405	-0.010107677	-0.05701909	-0.004104147	-0.011536554	0.10198911	-0.021422992	-0.028052773	-0.013543174	-0.006506963	0.015598227
0.02755594	-0.1155197	-0.027618805	-0.023359291	-0.016967405	0.025929278	-0.054049328	-0.021734148	-0.027010428	0.026209181	-0.029215883	-0.015271083	0.019540152	-0.023195654	-0.03431578	0.060944363	0.011936547	0.007967394	0.010745765	0.027268847	0.060507707	0.004412198	-0.024623677	-0.026215842	0.04800609	0.007846472	-0.027032329	-0.018950222	-0.015566941	0.13165753	0.031954635	0.002840205	-0.010137581	0.03260726	0.02372419	-0.035921562	-0.003646776	0.00711611	0.063330926	0.008431235	-0.008747249	-0.06675919	0.001105199	-0.023036757	0.09858828	-0.022812262	-0.010687823	-0.000365046	-0.019948205	0.007961383
0.029660268	-0.12339673	-0.031145304	-0.023998994	-0.01899964	0.027211009	-0.06302865	-0.01656503	-0.023269681	0.027637029	-0.026399337	-0.013694637	0.02456697	-0.015810851	-0.030188866	0.0561812	0.016075566	0.000940308	0.01094946	0.028597565	0.059987828	-0.000560025	-0.038084682	-0.035112668	0.04683467	0.007513385	-0.029267466	-0.018250616	-0.016618261	0.13287468	0.041921362	-0.009436402	-0.010740498	0.032477673	0.021821447	-0.03656796	0.001966102	0.010099711	0.06353878	0.012966278	-0.000500082	-0.059917126	0.013314526	-0.02261331	0.103415355	-0.019953165	-0.008314788	-0.013024464	-0.022244044	0.010685462
0.032687224	-0.122158386	-0.022384547	-0.031680018	-0.012210585	0.021639755	-0.03428622	-0.016531829	-0.021945108	0.023634624	-0.02895449	-0.013861945	0.015395033	-0.019867158	-0.029985437	0.06784264	0.006744856	0.003659391	0.012213955	0.02377689	0.05162856	-0.00228007	-0.031379215	-0.0336985	0.046405103	0.000651496	-0.036324155	-0.013991701	-0.001787202	0.122418806	0.04078565	0.006146701	-0.003851847	0.026607769	0.024469506	-0.029076247	-0.000760687	-0.006528485	0.05730469	0.015676115	-0.013329306	-0.054735105	0.007436396	-0.017580995	0.097157605	-0.015395635	-0.025109148	-0.010556074	-0.016258117	0.009992113
0.032084275	-0.11100045	-0.03416598	-0.02033273	-0.019372204	0.02334144	-0.068721056	-0.025398728	-0.025487162	0.023173932	-0.022939341	-0.014954772	0.030564625	-0.03390214	-0.029516255	0.05153878	0.00813569	0.006563819	0.006412801	0.021581352	0.0569124	0.001986599	-0.024000648	-0.034114625	0.05053846	0.000330744	-0.027913284	-0.013730658	-0.010317154	0.13498646	0.023844505	0.001598082	-0.004491527	0.03449961	0.011108127	-0.0472255	-0.004009938	0.022308916	0.059108753	0.017028714	-0.007351493	-0.07274062	-0.007249783	-0.011300872	0.0978262	-0.022918373	-0.023321902	-0.010883702	-0.02025751	0.012053818
0.030544866	-0.10804369	-0.04132668	-0.027237576	-0.019605506	0.021662848	-0.03965512	-0.019164458	-0.016086724	0.022229305	-0.029883772	-0.020084314	0.013940944	-0.022306316	-0.029422367	0.05842938	-0.001359615	-0.007947532	-0.002384088	0.02430717	0.055999674	-0.006754371	-0.03297423	-0.026440756	0.053290337	-0.009760391	-0.029454159	-0.016017504	-0.010338094	0.13075578	0.019191535	-0.01327889	-0.008930618	0.031505886	0.01575345	-0.045528192	-0.00575386	0.002214889	0.061653975	0.023704754	-0.026422925	-0.054443784	0.001441571	-0.012447406	0.09754688	-0.03178919	-0.024679145	-0.011200917	-0.006022105	0.001771554
0.033004027	-0.121184394	-0.025609467	-0.026137106	-0.025995575	0.03538623	-0.04716389	-0.02407442	-0.025145173	0.023253309	-0.025727084	-0.019888215	0.013794798	-0.008340891	-0.03622522	0.05948362	0.013388239	0.007335586	0.016981281	0.031030929	0.06738758	-0.002632765	-0.03523981	-0.040857695	0.049556404	0.00160575	-0.023973826	-0.023233347	-0.010270149	0.12606464	0.043945674	-0.01955962	-0.002862345	0.030288441	0.018998133	-0.04331131	-0.00358476	0.003731077	0.06500372	0.023423873	-0.004835289	-0.052084032	0.016732547	-0.025441822	0.1021655	-0.032061867	-0.019104816	-0.021824414	-0.026093889	0.0181581
0.040619835	-0.122592	-0.035524815	-0.030013457	-0.020586677	0.026028391	-0.04642407	-0.02143455	-0.021232767	0.025054054	-0.026940713	-0.014209122	0.010292263	-0.017764445	-0.032089643	0.06094405	0.010322074	-0.006087253	0.013576389	0.024316179	0.06311791	-0.003003692	-0.042255264	-0.03330905	0.049754497	0.000537712	-0.033284057	-0.019336963	-0.005612681	0.126554	0.039914835	-0.013564631	-0.006267834	0.027552234	0.015959702	-0.04243343	-0.003696764	0.001789131	0.059946164	0.01696269	-0.014256814	-0.06252137	0.011731883	-0.013091498	0.10402189	-0.023364142	-0.026099801	-0.028840106	-0.017444052	0.01772111
0.036977075	-0.10936285	-0.038815144	-0.026063692	-0.01597373	0.01840059	-0.05339244	-0.013180992	-0.019440696	0.015174734	-0.017868597	-0.021681381	0.015580827	-0.026345566	-0.02985708	0.055085577	0.012166205	-0.002763524	0.003501845	0.01700865	0.060030133	-0.000309415	-0.04238079	-0.037187357	0.053112764	-0.005003796	-0.033141114	-0.022908367	-0.008272639	0.13199072	0.027308017	-0.008517742	-0.011676575	0.033124175	0.008456741	-0.041613255	-0.000367234	0.015111505	0.057191875	0.019908192	-0.005718138	-0.05656599	-0.008528048	-0.018049592	0.09867532	-0.022895046	-0.028038654	-0.006192284	-0.004515691	0.011860219
0.03128645	-0.11337191	-0.03317899	-0.023829019	-0.01896235	0.02287647	-0.058892634	-0.018791791	-0.020277653	0.02297957	-0.028106522	-0.013217826	0.013323303	-0.019939676	-0.03009364	0.053159002	0.014781958	-0.002678368	0.014837116	0.023154847	0.059921864	-0.003333114	-0.03542199	-0.025412735	0.04965475	0.005921439	-0.030084047	-0.017912215	-0.01880851	0.1342575	0.038570482	-0.009062908	-0.017529417	0.03373031	0.021052718	-0.044876304	-0.002739835	0.014877757	0.062111303	0.011308758	-0.007053581	-0.06999381	0.001948402	-0.023809794	0.101929486	-0.024982704	-0.016548961	-0.01612771	-0.014927872	0.01506636
0.022585774	-0.113903515	-0.02720811	-0.024216449	-0.017380118	0.023747128	-0.044908084	-0.018552544	-0.029904477	0.024642637	-0.029417552	-0.013474901	0.02602809	-0.023728335	-0.029099992	0.06106821	0.012656976	0.008183138	0.00514769	0.024890542	0.055130627	0.00156932	-0.01853268	-0.026138855	0.044027157	0.004851545	-0.028852256	-0.013923041	-0.011631866	0.13150966	0.031170648	0.006139882	-0.008320502	0.032772124	0.024879258	-0.034256414	0.000593072	0.005220437	0.05871615	0.010812945	-0.005679746	-0.06012662	-0.002849617	-0.018613452	0.09636942	-0.02098521	-0.01378519	0.006543287	-0.01854654	0.008002005
0.039288945	-0.12419616	-0.02359957	-0.030324707	-0.015100651	0.022450687	-0.05367936	-0.018073428	-0.021826185	0.025228236	-0.0283002	-0.014281507	0.013668763	-0.01141537	-0.028765662	0.057657182	0.017299095	-0.000290152	0.01536529	0.027072769	0.05319207	-0.004872537	-0.037505798	-0.034692418	0.047437098	-0.001747771	-0.0357419	-0.01676691	-0.00878134	0.12918818	0.04257492	-0.007491054	-0.012548097	0.027794834	0.02283526	-0.037673663	0.002095492	0.005328095	0.0645398	0.012378234	-0.006235145	-0.0622177	0.013476184	-0.022415932	0.10128171	-0.016784394	-0.017849144	-0.022219362	-0.01761058	0.01204396
0.02160041	-0.069850765	0.033109605	8.97E-05	0.041973982	-0.01015761	-0.108618416	-0.013086986	0.015456114	0.027916143	-0.009096689	-0.059854295	-0.033528633	-0.076847486	-0.05361812	0.06755464	-0.020117601	0.06539904	-0.015383851	-0.003978916	0.07572264	0.052316483	-0.09401471	-0.060954887	0.06628847	0.044534963	-0.055838108	-0.06805818	-0.011195811	0.13016577	0.014441089	0.074441105	-0.014350174	0.04192109	0.005215263	0.024815945	-0.027027907	0.03553117	0.05175355	0.009812549	-0.009431366	-0.056408435	-0.07659341	-0.10507582	0.07077983	-0.015653376	-0.02217595	0.08268059	0.018808864	0.019477863
0.034674868	-0.10964897	-0.03294137	-0.02479754	-0.017541487	0.021682963	-0.05912971	-0.02188185	-0.02542035	0.01949399	-0.019175922	-0.017141001	0.029811338	-0.030793844	-0.02855895	0.057119645	0.004338326	0.004204913	0.007267431	0.02064431	0.054612137	-0.000964722	-0.02576348	-0.03629022	0.04914965	-0.008147753	-0.028895156	-0.010293894	-0.003653879	0.13329767	0.02489297	-0.000637813	-0.001805551	0.03282398	0.010671229	-0.04757244	-9.93E-05	0.01483117	0.05670062	0.018173162	-0.00887461	-0.06249574	-0.001952146	-0.006050855	0.097524226	-0.020312415	-0.025315426	-0.009893099	-0.016819207	0.00661217
0.029325077	-0.11417884	-0.04165271	-0.024700323	-0.01934465	0.026526555	-0.046473987	-0.0209801	-0.02390397	0.025627883	-0.029637663	-0.015788434	0.018256688	-0.022453025	-0.033049136	0.058490284	0.007429024	0.00139424	0.003242525	0.025234787	0.06268898	0.000847516	-0.02942909	-0.02742616	0.051806275	-0.000192672	-0.026615407	-0.018914657	-0.014256157	0.13073657	0.02363835	-0.00754933	-0.004613868	0.03166544	0.016922282	-0.03941911	-0.007501568	0.005139591	0.06593966	0.017318832	-0.01551972	-0.06353697	-0.003092672	-0.018436357	0.09764962	-0.029232558	-0.021214461	-0.00499479	-0.011777579	0.00728565
0.027278284	-0.111105524	-0.026783116	-0.02425875	-0.025613349	0.02848946	-0.053464796	-0.024840776	-0.018130217	0.024045913	-0.0266679	-0.019263346	0.019324368	-0.018745651	-0.028985776	0.053241406	0.002517384	-2.74E-05	0.002916486	0.028847942	0.058668986	-0.008056976	-0.03573331	-0.034506917	0.049595054	-0.002052245	-0.025905058	-0.015619188	-0.009198627	0.13235775	0.033110023	-0.020556614	-0.01080312	0.03366384	0.01615671	-0.0535237	-0.002206183	0.011723588	0.05650985	0.027221618	-0.014407177	-0.05473193	0.01579393	-0.014337332	0.1006712	-0.032919418	-0.01793437	-0.02554356	-0.024076914	0.013352387
0.041899383	-0.12160425	-0.03461342	-0.030586468	-0.025774002	0.032841515	-0.04102503	-0.022362443	-0.02310083	0.020806735	-0.02334173	-0.017874276	0.009904888	-0.010183166	-0.036803693	0.06314844	0.009018078	-0.001515764	0.02230175	0.026187925	0.066996895	-0.005622985	-0.041453324	-0.038448744	0.052183893	-0.005411211	-0.02472399	-0.021173052	-0.005956757	0.1235811	0.043084115	-0.022617329	-3.36E-05	0.027563157	0.014323634	-0.048200417	-0.006158455	-0.000345272	0.06460973	0.02298625	-0.011427399	-0.05706904	0.017139768	-0.016495196	0.104127444	-0.03029421	-0.02887799	-0.032352842	-0.019299153	0.017023366
0.03545622	-0.11845366	-0.03609505	-0.027887559	-0.014817734	0.022831187	-0.04626734	-0.014459883	-0.02372946	0.018980319	-0.023397546	-0.017215919	0.013833479	-0.024339247	-0.031461626	0.058396515	0.016255734	-0.000194889	0.005487053	0.020416085	0.06265664	0.003663911	-0.040967975	-0.033446465	0.05163548	0.004220994	-0.03613298	-0.025166132	-0.006917133	0.12740704	0.03485957	-0.000107827	-0.010886597	0.031856738	0.013524155	-0.03392976	-0.00140438	0.009859691	0.0590127	0.015653044	-0.004151353	-0.06157647	-0.003878157	-0.024222167	0.099498086	-0.019885821	-0.022715945	-0.008434977	-0.011032471	0.016414719
0.03861871	-0.11190332	-0.03489817	-0.027043499	-0.01783608	0.013871758	-0.053382836	-0.016202252	-0.018068051	0.020640435	-0.025646344	-0.016056832	0.011064522	-0.01795367	-0.023113241	0.05308985	0.018342528	-0.011906154	0.008132794	0.019043194	0.05169098	-0.008668443	-0.03436265	-0.030207848	0.045490593	-0.005155346	-0.038089592	-0.014407085	-0.012944703	0.1351101	0.033900667	-0.013247794	-0.017467255	0.03039829	0.017716251	-0.04197342	0.004092804	0.009631132	0.05596095	0.014141405	-0.010107677	-0.05701909	-0.004104147	-0.011536554	0.10198911	-0.021422992	-0.028052773	-0.013543174	-0.006506963	0.015598227
0.026847355	-0.1151134	-0.03044195	-0.023786476	-0.017226761	0.027467169	-0.051763035	-0.020896675	-0.028424155	0.02442543	-0.027268955	-0.015188946	0.019070772	-0.022681223	-0.035470005	0.06155773	0.013356372	0.008203322	0.01228293	0.02684343	0.06341372	0.004922832	-0.02518528	-0.025351971	0.04826388	0.008867437	-0.025663186	-0.01939599	-0.016286708	0.13174894	0.033638224	0.001002146	-0.009860937	0.03325397	0.022752171	-0.0361449	-0.003421394	0.006857146	0.0633659	0.00819092	-0.006029242	-0.06613188	0.000907378	-0.024227917	0.09880848	-0.023600213	-0.010325607	0.001153084	-0.019023139	0.008634898
0.03894805	-0.123014025	-0.021547832	-0.030283155	-0.012219786	0.020408828	-0.050513145	-0.016994815	-0.020921484	0.025639607	-0.029638052	-0.015532278	0.011417422	-0.012991775	-0.02919425	0.060292833	0.015505924	0.001248624	0.013666817	0.025725331	0.05219539	-0.002807163	-0.03802718	-0.033860654	0.047274355	-0.000817546	-0.037435018	-0.018778816	-0.007594547	0.12758392	0.041211158	-0.001669814	-0.011951474	0.027614702	0.023491612	-0.03325294	0.001165955	0.003037248	0.06426296	0.011410438	-0.008095965	-0.06167002	0.009457857	-0.024708055	0.10032814	-0.01566592	-0.018398026	-0.0165705	-0.015358234	0.011716061
0.032677304	-0.113400586	-0.021851694	-0.027932378	-0.013877495	0.020204162	-0.048481416	-0.020283105	-0.02125752	0.023043001	-0.023850417	-0.01854553	0.016271116	-0.02271934	-0.030639427	0.062734954	0.005640237	0.006810404	0.008867428	0.023511562	0.054828417	-0.001672174	-0.030811418	-0.037174944	0.04712107	-0.003423808	-0.032487523	-0.013652621	-0.004072203	0.12962972	0.03239389	-0.002815126	-0.005587085	0.028338112	0.019968128	-0.037060957	-0.000143297	0.001809812	0.056465782	0.016677989	-0.012600266	-0.053184032	0.003625857	-0.014108559	0.09597414	-0.019720163	-0.024836862	-0.006617678	-0.014983783	0.007779463
0.031284235	-0.11548232	-0.049751233	-0.022605788	-0.021416266	0.029439798	-0.05536624	-0.017001292	-0.028556453	0.022081451	-0.025740314	-0.012192604	0.03634421	-0.02513562	-0.03037301	0.05861185	0.003556781	0.000588819	0.006191642	0.023409758	0.06401256	0.003753924	-0.027898569	-0.0328837	0.050581586	-0.00552222	-0.022830851	-0.015883638	-0.009344855	0.13087249	0.024091767	-0.003545589	0.004421465	0.035487313	0.011587816	-0.047127794	-0.003954575	0.013533847	0.06616167	0.016634775	-0.007528239	-0.067174435	-0.001914652	-0.007539073	0.10284161	-0.023537708	-0.018051408	-0.007699866	-0.019318322	0.005241589
0.029022548	-0.11151172	-0.03290486	-0.025519881	-0.024532186	0.024786016	-0.04224716	-0.026444726	-0.014588307	0.02543845	-0.03194606	-0.020203717	0.012966778	-0.025705619	-0.030273227	0.055183183	-0.000566753	-0.006196009	-0.001766205	0.0263957	0.053376254	-0.008971385	-0.032637652	-0.026896622	0.0539585	-0.000965237	-0.029789565	-0.017595924	-0.010595391	0.12836221	0.024683515	-0.011729491	-0.011431252	0.031325635	0.015483519	-0.046958826	-0.008843317	0.005317812	0.057407595	0.029314179	-0.02780001	-0.05910906	0.007160133	-0.015576188	0.09776717	-0.035514463	-0.02605816	-0.02430753	-0.014865147	0.011234252
0.040102568	-0.12234995	-0.023239274	-0.030732293	-0.022922844	0.03323825	-0.04312576	-0.021853203	-0.024438743	0.021097997	-0.023938127	-0.020107666	0.006588929	-0.003947105	-0.03716401	0.06438624	0.012935051	0.005286492	0.024086298	0.029638987	0.06882539	-0.00322031	-0.04126396	-0.04221977	0.048698068	-0.002946412	-0.026550146	-0.023389095	-0.004417413	0.12423656	0.0494053	-0.022367584	-0.002977522	0.027359443	0.019827448	-0.0446724	-0.001268084	-0.001480686	0.06467577	0.019354232	-0.005416905	-0.050627794	0.02196484	-0.022758594	0.10442006	-0.02746376	-0.021298423	-0.027047196	-0.023818476	0.018039165
0.03355601	-0.11536636	-0.037923712	-0.024310207	-0.018236775	0.024218302	-0.059571125	-0.019562008	-0.020675123	0.02408621	-0.022413844	-0.016711483	0.015862346	-0.026792882	-0.031528115	0.053983584	0.011297482	-0.000999858	0.00270171	0.0220334	0.06599358	0.002327473	-0.0444015	-0.0345845	0.052110698	0.004919383	-0.03224059	-0.022056065	-0.011007445	0.13268253	0.030844832	-0.010414297	-0.010278278	0.032651395	0.01119172	-0.04100304	-0.004105736	0.014470235	0.058489732	0.017912526	-0.008192859	-0.063746765	-0.000433847	-0.0189654	0.099947	-0.024946462	-0.021835288	-0.014611108	-0.014096727	0.01602363
0.0378202	-0.11196579	-0.038552135	-0.028024232	-0.014918518	0.014166817	-0.046368383	-0.01255821	-0.017276065	0.015071362	-0.022628367	-0.017268848	0.012545248	-0.023334702	-0.025940813	0.055546276	0.016468508	-0.009409104	0.00806223	0.016412739	0.051110957	-0.005894565	-0.034868408	-0.030823952	0.049898937	-0.003815499	-0.036881436	-0.01792964	-0.01192122	0.13075012	0.03217392	-0.005595454	-0.015985334	0.03153708	0.014065142	-0.0380409	0.001340836	0.009798823	0.055335496	0.017362965	-0.008730361	-0.058528922	-0.010191999	-0.015035021	0.09968213	-0.019960059	-0.03191972	-0.00852203	-0.002822015	0.014314384
0.029087888	-0.10968886	-0.02894698	-0.021866146	-0.01729335	0.024036564	-0.061462875	-0.02181275	-0.023730237	0.023410141	-0.02578509	-0.018738005	0.017885141	-0.023779763	-0.03441806	0.057625316	0.011115062	0.006070419	0.01237798	0.025574341	0.060238022	0.002007946	-0.027978184	-0.026250796	0.04961987	0.005464074	-0.025309166	-0.019579323	-0.018151168	0.13516696	0.031069951	-0.002995563	-0.013834163	0.034612622	0.020194497	-0.042191938	-0.002860375	0.013278013	0.06321609	0.009827366	-0.007503481	-0.06721973	0.000557758	-0.023952516	0.09981995	-0.025273206	-0.010548206	-0.002300444	-0.01657868	0.007607894
0.028698511	-0.12270188	-0.030509543	-0.025589127	-0.019213226	0.02635891	-0.05214256	-0.017301744	-0.030625684	0.02852142	-0.030283166	-0.011217798	0.024002438	-0.014982645	-0.027574947	0.057652395	0.020074	0.002328092	0.008612878	0.026905993	0.059334956	8.63E-05	-0.029370263	-0.029903755	0.043069627	0.005463145	-0.032882843	-0.015737025	-0.012108447	0.13230197	0.040077735	-0.002456692	-0.008430067	0.031162644	0.024856055	-0.03416844	0.003437517	0.006489671	0.06387314	0.008870264	-8.69E-05	-0.06039335	0.00690283	-0.022402178	0.10126385	-0.019361408	-0.010194607	-0.006371824	-0.020462092	0.012412973
0.035877842	-0.121818945	-0.020301962	-0.030166287	-0.013570157	0.020811258	-0.04948861	-0.017820716	-0.018458307	0.02366446	-0.028233254	-0.013001245	0.013313869	-0.018684603	-0.028758906	0.05751799	0.011107529	0.002819643	0.01499818	0.023600928	0.050398964	-0.005755034	-0.037634645	-0.03557552	0.050314	-0.000390412	-0.036820814	-0.014643162	-0.006413074	0.12635915	0.041596476	-0.000375304	-0.011215372	0.027453357	0.022861326	-0.037051924	-0.002270301	0.006241236	0.061037213	0.016763864	-0.010126496	-0.06431472	0.008453586	-0.023857731	0.09672092	-0.01706842	-0.025741646	-0.02352898	-0.01590766	0.012807769
0.034674868	-0.10964897	-0.03294137	-0.02479754	-0.017541487	0.021682963	-0.05912971	-0.02188185	-0.02542035	0.01949399	-0.019175922	-0.017141001	0.029811338	-0.030793844	-0.02855895	0.057119645	0.004338326	0.004204913	0.007267431	0.02064431	0.054612137	-0.000964722	-0.02576348	-0.03629022	0.04914965	-0.008147753	-0.028895156	-0.010293894	-0.003653879	0.13329767	0.02489297	-0.000637813	-0.001805551	0.03282398	0.010671229	-0.04757244	-9.93E-05	0.01483117	0.05670062	0.018173162	-0.00887461	-0.06249574	-0.001952146	-0.006050855	0.097524226	-0.020312415	-0.025315426	-0.009893099	-0.016819207	0.00661217
0.029325077	-0.11417884	-0.04165271	-0.024700323	-0.01934465	0.026526555	-0.046473987	-0.0209801	-0.02390397	0.025627883	-0.029637663	-0.015788434	0.018256688	-0.022453025	-0.033049136	0.058490284	0.007429024	0.00139424	0.003242525	0.025234787	0.06268898	0.000847516	-0.02942909	-0.02742616	0.051806275	-0.000192672	-0.026615407	-0.018914657	-0.014256157	0.13073657	0.02363835	-0.00754933	-0.004613868	0.03166544	0.016922282	-0.03941911	-0.007501568	0.005139591	0.06593966	0.017318832	-0.01551972	-0.06353697	-0.003092672	-0.018436357	0.09764962	-0.029232558	-0.021214461	-0.00499479	-0.011777579	0.00728565
0.027278284	-0.111105524	-0.026783116	-0.02425875	-0.025613349	0.02848946	-0.053464796	-0.024840776	-0.018130217	0.024045913	-0.0266679	-0.019263346	0.019324368	-0.018745651	-0.028985776	0.053241406	0.002517384	-2.74E-05	0.002916486	0.028847942	0.058668986	-0.008056976	-0.03573331	-0.034506917	0.049595054	-0.002052245	-0.025905058	-0.015619188	-0.009198627	0.13235775	0.033110023	-0.020556614	-0.01080312	0.03366384	0.01615671	-0.0535237	-0.002206183	0.011723588	0.05650985	0.027221618	-0.014407177	-0.05473193	0.01579393	-0.014337332	0.1006712	-0.032919418	-0.01793437	-0.02554356	-0.024076914	0.013352387
0.041899383	-0.12160425	-0.03461342	-0.030586468	-0.025774002	0.032841515	-0.04102503	-0.022362443	-0.02310083	0.020806735	-0.02334173	-0.017874276	0.009904888	-0.010183166	-0.036803693	0.06314844	0.009018078	-0.001515764	0.02230175	0.026187925	0.066996895	-0.005622985	-0.041453324	-0.038448744	0.052183893	-0.005411211	-0.02472399	-0.021173052	-0.005956757	0.1235811	0.043084115	-0.022617329	-3.36E-05	0.027563157	0.014323634	-0.048200417	-0.006158455	-0.000345272	0.06460973	0.02298625	-0.011427399	-0.05706904	0.017139768	-0.016495196	0.104127444	-0.03029421	-0.02887799	-0.032352842	-0.019299153	0.017023366
0.03545622	-0.11845366	-0.03609505	-0.027887559	-0.014817734	0.022831187	-0.04626734	-0.014459883	-0.02372946	0.018980319	-0.023397546	-0.017215919	0.013833479	-0.024339247	-0.031461626	0.058396515	0.016255734	-0.000194889	0.005487053	0.020416085	0.06265664	0.003663911	-0.040967975	-0.033446465	0.05163548	0.004220994	-0.03613298	-0.025166132	-0.006917133	0.12740704	0.03485957	-0.000107827	-0.010886597	0.031856738	0.013524155	-0.03392976	-0.00140438	0.009859691	0.0590127	0.015653044	-0.004151353	-0.06157647	-0.003878157	-0.024222167	0.099498086	-0.019885821	-0.022715945	-0.008434977	-0.011032471	0.016414719
0.03752914	-0.11019174	-0.0341728	-0.02606805	-0.018005319	0.014121163	-0.055298325	-0.0162578	-0.017718736	0.020874996	-0.026442619	-0.017396364	0.012190443	-0.018260071	-0.024279036	0.053505566	0.015775593	-0.009652981	0.009055573	0.019050175	0.05204485	-0.008270625	-0.034719635	-0.030193524	0.04593144	-0.005144378	-0.036005262	-0.015790453	-0.012522064	0.13546556	0.033603348	-0.013387873	-0.017162522	0.03086674	0.017953195	-0.044440825	0.003891724	0.011064132	0.05717515	0.014066237	-0.009707982	-0.05827373	-0.002872522	-0.012560576	0.10290361	-0.021957196	-0.025980162	-0.01292981	-0.006758657	0.014423879
0.026380932	-0.11417629	-0.02772451	-0.024107462	-0.016261239	0.02596073	-0.05082834	-0.021129018	-0.028892333	0.025003789	-0.028804163	-0.014356745	0.02018131	-0.022966651	-0.03352351	0.060712613	0.0125413	0.009510578	0.011024267	0.026195806	0.060081333	0.003747666	-0.022741312	-0.0248492	0.047580358	0.006428178	-0.027165184	-0.017057654	-0.014419565	0.13184379	0.032132383	0.004180469	-0.009388232	0.03285924	0.023860449	-0.036456317	-0.003162806	0.007447308	0.0636887	0.008196924	-0.006829718	-0.06718902	-0.000704559	-0.024284882	0.09709994	-0.02270511	-0.011620889	0.001458998	-0.018510915	0.007843124
0.029660268	-0.12339673	-0.031145304	-0.023998994	-0.01899964	0.027211009	-0.06302865	-0.01656503	-0.023269681	0.027637029	-0.026399337	-0.013694637	0.02456697	-0.015810851	-0.030188866	0.0561812	0.016075566	0.000940308	0.01094946	0.028597565	0.059987828	-0.000560025	-0.038084682	-0.035112668	0.04683467	0.007513385	-0.029267466	-0.018250616	-0.016618261	0.13287468	0.041921362	-0.009436402	-0.010740498	0.032477673	0.021821447	-0.03656796	0.001966102	0.010099711	0.06353878	0.012966278	-0.000500082	-0.059917126	0.013314526	-0.02261331	0.103415355	-0.019953165	-0.008314788	-0.013024464	-0.022244044	0.010685462
0.03793668	-0.11868661	-0.010991923	-0.034329556	-0.007278526	0.0130686	-0.03494887	-0.019776069	-0.019324707	0.020292664	-0.031618845	-0.011623435	0.0033031	-0.022878276	-0.02540986	0.058123976	0.015159572	0.004262333	0.014415575	0.019358056	0.040390573	-0.007637518	-0.026599606	-0.028134422	0.04929848	-0.002121462	-0.046503868	-0.010794618	-0.001431324	0.12343762	0.039250914	0.015440385	-0.016433874	0.024862366	0.026527513	-0.030867856	-0.002703513	0.00265542	0.05693233	0.013809846	-0.015526207	-0.068678394	-0.004528196	-0.026978826	0.08973217	-0.013351297	-0.036048144	-0.019001191	-0.009314177	0.016113125
0.03742249	-0.13478331	-0.046926428	-0.0423399	-0.023177406	0.036114957	0.012406164	-0.012342484	-0.038792554	0.017457392	-0.032203265	-0.012744348	0.016604794	-0.009087069	-0.035696622	0.078018494	0.014367444	-0.004941073	0.011683453	0.02546818	0.059066154	-0.003455716	-0.026567403	-0.02324906	0.0507752	-0.007307596	-0.030867442	-0.02213328	0.006581341	0.10892426	0.0401445	0.003319704	0.007710291	0.023727072	0.019022949	-0.028011808	-0.004140848	-0.024443211	0.06759946	0.021205299	-0.012507523	-0.052803114	0.013279017	-0.019948084	0.09958866	-0.023217415	-0.028739912	-0.014655306	-0.01031825	0.009281228
0.0352323	-0.14137626	-0.039705057	-0.048279315	-0.017494528	0.036065992	0.016642708	-0.009954747	-0.04031196	0.020312294	-0.031747907	-0.006707485	0.024076596	-0.012454997	-0.03416799	0.08363013	0.004547278	0.000102154	0.018328406	0.024473269	0.054396912	-0.006638691	-0.030488439	-0.026345225	0.049255017	-0.008621146	-0.03575131	-0.010208976	0.020381177	0.10600635	0.050893173	0.012616412	0.015269306	0.018926509	0.024441615	-0.027509982	-0.000421869	-0.0307733	0.06607784	0.019303303	-0.011377313	-0.052690405	0.030104697	-0.017825421	0.097272575	-0.011797183	-0.027891487	-0.02526722	-0.012770558	0.002075793
0.032821454	-0.1310499	-0.037257377	-0.0442076	-0.014830714	0.032711204	0.016234716	-0.009872018	-0.03753029	0.016886212	-0.030886838	-0.012871537	0.011892761	-0.014194122	-0.036285914	0.07984024	0.008937006	0.005068737	0.008830475	0.022774292	0.060147736	-0.000239981	-0.029981637	-0.026292218	0.05232773	-0.007494758	-0.03581247	-0.019775392	0.013034005	0.10825099	0.0385848	0.012540459	0.008455734	0.021870006	0.022496428	-0.022291157	-0.005359035	-0.02602661	0.06607673	0.02002667	-0.013489278	-0.04972842	0.008612606	-0.027415963	0.091337375	-0.0193302	-0.03166638	-0.006073465	-0.005281998	0.0049921
0.029771404	-0.12919214	-0.05005488	-0.03418159	-0.02222695	0.03506057	-0.005126575	-0.016679985	-0.03829102	0.021713622	-0.027684836	-0.015524859	0.018318202	-0.019893592	-0.039052296	0.07399891	0.016491085	0.002445085	0.00572061	0.02430992	0.06729922	0.003993386	-0.024304936	-0.026344743	0.050546594	0.004848153	-0.028623393	-0.023802495	-0.002898867	0.11655805	0.033414286	0.00271865	0.008216876	0.025654562	0.016596774	-0.021134961	-0.00616484	-0.018518427	0.06456247	0.0198568	-0.009097143	-0.05064019	0.000311746	-0.022081072	0.096453495	-0.026745174	-0.027837422	0.003490992	-0.008335031	0.010659537
0.03413951	-0.1445696	-0.04436879	-0.04607409	-0.014640709	0.036943678	0.027021663	-0.004076114	-0.03950776	0.020482415	-0.033495877	-0.00804365	0.030131126	-0.021038085	-0.040072	0.09620918	-0.005113371	0.002413149	0.019515648	0.020679878	0.052971948	0.001817021	-0.030822031	-0.026093272	0.052850943	-0.003485296	-0.032027878	-0.017853772	0.019582134	0.095659845	0.047223832	0.034816116	0.026860908	0.019871633	0.023303198	-0.012834351	-0.008905727	-0.03933402	0.06834472	0.019777676	-0.016710527	-0.05445143	0.0201895	-0.0211141	0.09714283	-0.009422557	-0.029806497	-0.010402054	-0.010617674	-0.0030246
0.034862082	-0.1185803	-0.03136854	-0.028736848	-0.017523184	0.025553446	-0.040315654	-0.016738674	-0.019707983	0.024139775	-0.029158771	-0.018793043	0.015838837	-0.021310005	-0.03472699	0.06585176	0.000890471	-0.000766418	0.005875483	0.025753342	0.057080097	0.000412619	-0.039461523	-0.03101389	0.054017164	-0.003240191	-0.028380493	-0.023292882	-0.007248933	0.12325348	0.028082265	-0.000661952	-0.005685682	0.030021261	0.01785741	-0.037182517	-0.008070958	-0.000519438	0.064058475	0.018799253	-0.02040671	-0.06086652	0.007824686	-0.019657629	0.09906186	-0.02435314	-0.019304844	-0.013319967	-0.014458172	0.003718263
0.030580353	-0.10538037	-0.038531575	-0.023305511	-0.016492067	0.020590074	-0.050076537	-0.012482961	-0.025031224	0.016868617	-0.020830413	-0.02215208	0.026878702	-0.025073947	-0.030629702	0.061583027	0.005059444	0.005972671	0.002539422	0.018161315	0.060608644	0.003450309	-0.03179115	-0.03720942	0.048550293	-0.008281021	-0.025462734	-0.021531124	-0.005559616	0.13193128	0.022823153	-0.00416968	-0.001899348	0.034536764	0.011318243	-0.04266333	0.001104502	0.011403085	0.05947518	0.017729115	-0.003927879	-0.053295497	-0.010233793	-0.012176478	0.09989276	-0.022585858	-0.022366887	0.009151855	-0.008715696	0.005884252
0.030634968	-0.107391275	-0.04045961	-0.024242204	-0.018531423	0.027892979	-0.0469831	-0.017766131	-0.029182218	0.017289529	-0.017070765	-0.02389724	0.021999428	-0.025132775	-0.037699614	0.067983255	0.005390204	0.005706757	0.005512262	0.02411728	0.0715116	0.008755697	-0.02967253	-0.033529814	0.04890038	-0.002184637	-0.021531343	-0.022874491	-0.008317258	0.13177992	0.024123875	-0.007581225	-0.000944409	0.034837395	0.01153105	-0.04013256	-0.00054923	0.003382377	0.05864513	0.013746343	-0.00742941	-0.049401738	-0.001963941	-0.011132298	0.100980535	-0.026187148	-0.014097882	0.011394871	-0.014480598	0.003234565
0.033128515	-0.121211156	-0.03292798	-0.031758513	-0.01888522	0.025142275	-0.036182627	-0.013682283	-0.029039906	0.024511345	-0.03152655	-0.011833906	0.019021308	-0.006158388	-0.025969038	0.06196563	0.011748797	0.00113908	0.017188145	0.023240782	0.059451226	-0.008269145	-0.031677134	-0.036681924	0.043047197	-0.010642525	-0.035409518	-0.009501186	0.000618187	0.1283708	0.045006234	-0.011265704	0.002444334	0.025352545	0.026981838	-0.04093829	0.005666559	-0.003418914	0.06757716	0.01409495	-0.004025866	-0.04857231	0.012959372	-0.018173657	0.10117582	-0.019545408	-0.023799602	-0.015321415	-0.011917503	0.00874906
0.01704838	-0.11916036	-0.02106928	-0.029565431	-0.018619942	0.028622802	-0.028111791	-0.01166545	-0.029649273	0.023151753	-0.03475546	-0.009209726	0.027429622	-0.011294418	-0.023013024	0.0597886	0.006516278	0.012942336	0.000931107	0.026519962	0.058921915	-0.003408863	-0.027725378	-0.039153818	0.042444125	-0.004416357	-0.03364767	-0.011211133	0.004956348	0.12525913	0.040961474	-0.002659386	-0.000820291	0.029800368	0.030166626	-0.039679293	0.004661447	0.001437944	0.059022944	0.021186465	-0.00187619	-0.045784004	0.009698461	-0.020065522	0.09491031	-0.020108407	-0.01894971	-0.006912696	-0.02374966	0.011712119
0.028141962	-0.11459474	-0.036250208	-0.033738207	-0.015573844	0.026904764	-0.011941042	-0.012329863	-0.026764676	0.019151421	-0.0324292	-0.014260573	0.012173265	-0.018114934	-0.034240026	0.07179251	0.00085039	0.004029112	0.002287806	0.022795202	0.062090296	0.002188352	-0.032934893	-0.022841314	0.051366687	-0.005930374	-0.026791057	-0.022778565	-0.00015962	0.119431734	0.026693504	0.000240883	-0.003245828	0.029557575	0.020522134	-0.037425723	-0.008112179	-0.008992643	0.062193453	0.017146928	-0.018757561	-0.05993333	-0.001029375	-0.01774095	0.095840864	-0.025077336	-0.024447234	-0.00129756	-0.009650521	0.006451067
0.032404695	-0.12359498	-0.033253983	-0.031468686	-0.023047471	0.029098684	-0.033796325	-0.014062121	-0.022538057	0.021784088	-0.02725822	-0.013288179	0.018289285	-0.015468239	-0.032471027	0.065840214	0.004849908	-0.002725774	0.011673456	0.025853192	0.062123362	-0.003732704	-0.04077534	-0.03629944	0.049906287	-0.002173602	-0.02773607	-0.018920565	-0.002803767	0.12254961	0.040541515	-0.013040858	-0.004317393	0.027828233	0.020916974	-0.042509284	-0.002592239	-0.003627717	0.058195125	0.020556692	-0.012832483	-0.053361196	0.01724343	-0.011326912	0.10233645	-0.02266215	-0.023101382	-0.02284205	-0.019974349	0.010456393
0.026392072	-0.111541934	-0.04141261	-0.026455835	-0.028322047	0.031590723	-0.03623496	-0.022082599	-0.03144714	0.020506311	-0.026781283	-0.015461611	0.021785188	-0.014825306	-0.027937328	0.05047966	0.016969657	0.001036815	-0.002361388	0.025916718	0.061872143	-0.006578192	-0.024375195	-0.02706084	0.049924314	-0.007562051	-0.024135346	-0.016215766	-0.012080199	0.13233662	0.024049679	-0.01941719	-0.007088668	0.03394843	0.013137648	-0.04959141	-0.003742692	0.011093736	0.06399842	0.02566448	-0.006322153	-0.05847207	-0.00226977	-0.019224586	0.09522862	-0.037280884	-0.024232961	-0.010609234	-0.014100794	0.014441875
0.028899375	-0.11104623	-0.03636874	-0.025264919	-0.014554814	0.024566127	-0.047040425	-0.014920366	-0.025311593	0.019274017	-0.025824653	-0.015672663	0.02942683	-0.02565234	-0.027287662	0.057989318	0.002115098	0.004702475	0.003180116	0.020875204	0.05577626	0.000199989	-0.029943319	-0.032419384	0.051011603	-0.007625156	-0.030808724	-0.013967769	-0.004195178	0.12890838	0.026760679	0.006829597	0.000268965	0.035432994	0.014009279	-0.041636392	-0.002344438	0.013080052	0.06413806	0.019725977	-0.00770911	-0.06163354	-0.004072425	-0.020379249	0.096260406	-0.022021707	-0.020123536	-0.004528167	-0.013452664	0.004744074
0.021011176	-0.13457029	-0.035519406	-0.031199614	-0.021011796	0.035308607	-0.036307942	-0.018040154	-0.031550966	0.032133784	-0.03888428	-0.000565815	0.03168987	-0.015528276	-0.028852845	0.05885	0.010924305	0.004610278	0.016286746	0.029043827	0.056186214	-0.007151815	-0.03130772	-0.022880914	0.04688634	0.012103564	-0.030696357	-0.008924958	-0.005107411	0.124503784	0.053885873	0.000672506	-0.002556141	0.028284296	0.029370496	-0.040222503	-0.001033195	0.002130691	0.06835602	0.014901032	-0.000757663	-0.07476693	0.027144944	-0.027103262	0.1018318	-0.017827865	-0.010164316	-0.03179899	-0.026011117	0.01338629
0.04198224	-0.14034036	-0.040560972	-0.04631657	-0.010997349	0.02843248	0.00774269	-0.007897189	-0.034376763	0.019521026	-0.033308655	-0.009140858	0.01737174	-0.012344684	-0.034981754	0.08540282	0.011224148	-0.007744837	0.01896809	0.025259746	0.047304936	-0.002433386	-0.028908176	-0.017307427	0.049090955	-0.004034692	-0.036592726	-0.017562889	0.007133859	0.10756522	0.046208292	0.019670058	0.002607051	0.021985747	0.02474231	-0.01898687	-0.00063859	-0.02987079	0.067106284	0.009563291	-0.015023047	-0.061544824	0.020337615	-0.018845739	0.10140018	-0.007234141	-0.020476216	-0.014466126	-0.009240263	0.000477119
0.03461577	-0.11420167	-0.028646564	-0.023610393	-0.017112134	0.020369025	-0.05438675	-0.01776329	-0.027631113	0.022560481	-0.030123724	-0.01604271	0.019168591	-0.019551322	-0.026654521	0.055611897	0.017192364	0.004469013	0.004197431	0.022534404	0.059345007	0.004253378	-0.02597872	-0.035524867	0.04557326	-0.003197776	-0.03547697	-0.021248117	-0.006967695	0.13149871	0.027960267	0.0018055	-0.008220463	0.03193456	0.019974636	-0.03801122	0.001335518	0.013009929	0.061932333	0.010887539	-0.005384429	-0.060983904	-0.010518814	-0.01748671	0.09960635	-0.020029327	-0.021002397	-0.000720507	-0.016842395	0.014810249
0.031159371	-0.110562384	-0.030881476	-0.02628334	-0.017318724	0.022622637	-0.04427536	-0.019152723	-0.030855972	0.020329462	-0.027833076	-0.015152218	0.02315522	-0.020564402	-0.024335759	0.054434486	0.013109218	0.006699143	0.000405118	0.021297475	0.057269476	-0.000308751	-0.022439552	-0.033475354	0.046048965	-0.009936843	-0.034847222	-0.013754271	-0.001364838	0.13149539	0.025331043	0.00103527	-0.002897224	0.032404408	0.016520893	-0.042502172	0.001318668	0.012507003	0.061718762	0.016995985	-0.005282729	-0.058740743	-0.00978261	-0.016976055	0.09485149	-0.023166977	-0.025372757	-0.002463078	-0.014196784	0.012596762
0.047374025	-0.12597175	-0.04235725	-0.037776403	-0.020702185	0.019636832	-0.033267796	-0.019013412	-0.023383414	0.019862331	-0.025560424	-0.016638963	0.001371349	-0.012005085	-0.030862592	0.060078327	0.026238203	-0.018134065	0.013857898	0.024875721	0.054694872	-0.010833885	-0.034641158	-0.025120981	0.04955299	-0.004916915	-0.03855274	-0.018049145	-0.008677398	0.12900329	0.037931345	-0.021733182	-0.01977297	0.022515705	0.01825101	-0.038963024	0.004030536	-0.00694232	0.05968623	0.012810654	-0.014746732	-0.056918442	0.012902714	-0.010705239	0.103484794	-0.020572552	-0.028799914	-0.02655463	-0.003152897	0.012195054
0.033395864	-0.11842741	-0.023500316	-0.02866853	-0.02146914	0.023036554	-0.044271357	-0.022510024	-0.014020696	0.030412508	-0.038723685	-0.013345078	0.005895522	-0.01258147	-0.028452205	0.058531158	0.003013185	-0.004836268	0.008111976	0.027562618	0.05603246	-0.008350843	-0.042044476	-0.028770097	0.047791597	0.000250595	-0.03255927	-0.01938258	-0.006809029	0.1269187	0.03875279	-0.017284434	-0.014381661	0.027429221	0.025116693	-0.048273504	-0.005212784	0.001438697	0.05949911	0.018942583	-0.023279158	-0.064440906	0.016551122	-0.014373109	0.10395996	-0.026991019	-0.022373673	-0.033631586	-0.020988982	0.018209154
0.03895401	-0.12210397	-0.03502179	-0.028579999	-0.01872425	0.028082557	-0.04155638	-0.013264801	-0.02987159	0.02390805	-0.030148715	-0.017498558	0.024569614	-0.010257279	-0.030628048	0.06257003	0.009963709	0.005938886	0.01493506	0.020995462	0.05822164	-0.001779906	-0.038650505	-0.038950413	0.049199566	-0.010675931	-0.030603062	-0.022570696	0.000548429	0.12297643	0.038800094	-0.00018493	0.007936768	0.0291334	0.01604455	-0.039308313	-0.001360618	0.005340347	0.07464408	0.018573431	-0.000461462	-0.06037412	0.00566678	-0.027997347	0.10263098	-0.02152651	-0.022757828	-0.014196275	-0.012348136	0.011144125
0.035575997	-0.11485982	-0.021479718	-0.027960768	-0.018930385	0.017781628	-0.049302142	-0.02187261	-0.020472724	0.024437375	-0.034676105	-0.015111423	0.016979389	-0.013607199	-0.022607386	0.05266526	0.009735312	0.000791685	0.009424515	0.024985122	0.04552668	-0.011437505	-0.021304937	-0.036678795	0.046344966	-0.014409107	-0.03717189	-0.008612666	-0.004086726	0.13104008	0.030359352	-0.007016109	-0.008015461	0.026433414	0.025739139	-0.04589386	0.00161166	0.006782742	0.06360811	0.019173745	-0.016522324	-0.05656122	0.003325649	-0.013414414	0.09656172	-0.022331715	-0.029986728	-0.020077396	-0.014470739	0.008656952
0.03319869	-0.116001755	-0.03765994	-0.031562846	-0.01967483	0.02104848	-0.0341249	-0.014364108	-0.02385194	0.021327823	-0.028662946	-0.011000005	0.025394756	-0.018682947	-0.023754634	0.058210272	0.006133688	-0.005307127	0.002763319	0.021046529	0.046955407	-0.010340366	-0.029035423	-0.02903773	0.049258865	-0.01542143	-0.03067678	-0.008643203	-0.004194339	0.12766206	0.025566712	-0.006613835	-0.004553539	0.029026566	0.017246332	-0.04512577	-0.002036895	0.002994912	0.061411027	0.02173538	-0.01531239	-0.060803603	0.001458755	-0.007857466	0.095778465	-0.02231674	-0.030742992	-0.016306369	-0.009077789	0.004638078
0.032080915	-0.11560211	-0.030136036	-0.030872513	-0.016022353	0.021343442	-0.035586298	-0.017435396	-0.024541795	0.01961018	-0.024480447	-0.01767699	0.022200877	-0.027986424	-0.027933	0.061472803	0.005009505	0.000949284	-0.000177529	0.02152104	0.051097035	-0.003176832	-0.029925745	-0.033111196	0.0503427	-0.006680001	-0.035744797	-0.013742292	0.001970818	0.12603973	0.027234405	0.004363445	-0.005062673	0.029379038	0.015186557	-0.037685674	-0.000262041	0.002810679	0.05530387	0.021875795	-0.014169296	-0.05456571	0.002155415	-0.013499507	0.094262935	-0.019839497	-0.02687436	-0.009956794	-0.011734883	0.006050217
0.02861941	-0.08923516	-0.020541107	-0.006531566	-0.017563943	0.013796328	-0.09412763	-0.016213024	-0.00782885	0.02757525	-0.01742238	-0.02868449	0.028621297	-0.041217916	-0.032791734	0.06267409	-0.018479072	0.004006206	0.008721143	0.013504742	0.058411952	0.006737689	-0.047580704	-0.041058052	0.04953739	0.000317885	-0.019804213	-0.021272246	-0.02084886	0.13871941	0.02023227	0.007556703	-0.001672956	0.041892417	0.012076085	-0.044940166	-0.009664558	0.024353234	0.054559283	0.014409096	-0.018518358	-0.05700664	-0.012610043	-0.014188617	0.10261557	-0.02837154	-0.013124627	0.010804282	-0.016017947	0.00041027
0.033395864	-0.11842741	-0.023500316	-0.02866853	-0.02146914	0.023036554	-0.044271357	-0.022510024	-0.014020696	0.030412508	-0.038723685	-0.013345078	0.005895522	-0.01258147	-0.028452205	0.058531158	0.003013185	-0.004836268	0.008111976	0.027562618	0.05603246	-0.008350843	-0.042044476	-0.028770097	0.047791597	0.000250595	-0.03255927	-0.01938258	-0.006809029	0.1269187	0.03875279	-0.017284434	-0.014381661	0.027429221	0.025116693	-0.048273504	-0.005212784	0.001438697	0.05949911	0.018942583	-0.023279158	-0.064440906	0.016551122	-0.014373109	0.10395996	-0.026991019	-0.022373673	-0.033631586	-0.020988982	0.018209154
0.03895401	-0.12210397	-0.03502179	-0.028579999	-0.01872425	0.028082557	-0.04155638	-0.013264801	-0.02987159	0.02390805	-0.030148715	-0.017498558	0.024569614	-0.010257279	-0.030628048	0.06257003	0.009963709	0.005938886	0.01493506	0.020995462	0.05822164	-0.001779906	-0.038650505	-0.038950413	0.049199566	-0.010675931	-0.030603062	-0.022570696	0.000548429	0.12297643	0.038800094	-0.00018493	0.007936768	0.0291334	0.01604455	-0.039308313	-0.001360618	0.005340347	0.07464408	0.018573431	-0.000461462	-0.06037412	0.00566678	-0.027997347	0.10263098	-0.02152651	-0.022757828	-0.014196275	-0.012348136	0.011144125
0.035575997	-0.11485982	-0.021479718	-0.027960768	-0.018930385	0.017781628	-0.049302142	-0.02187261	-0.020472724	0.024437375	-0.034676105	-0.015111423	0.016979389	-0.013607199	-0.022607386	0.05266526	0.009735312	0.000791685	0.009424515	0.024985122	0.04552668	-0.011437505	-0.021304937	-0.036678795	0.046344966	-0.014409107	-0.03717189	-0.008612666	-0.004086726	0.13104008	0.030359352	-0.007016109	-0.008015461	0.026433414	0.025739139	-0.04589386	0.00161166	0.006782742	0.06360811	0.019173745	-0.016522324	-0.05656122	0.003325649	-0.013414414	0.09656172	-0.022331715	-0.029986728	-0.020077396	-0.014470739	0.008656952
0.027677534	-0.111403406	-0.039444752	-0.028267192	-0.018416561	0.023888623	-0.035323318	-0.019945312	-0.026955206	0.021101141	-0.02487316	-0.0135725	0.021234412	-0.027060395	-0.02915404	0.058036324	0.008467253	0.002332529	0.003349656	0.019483767	0.055333667	-0.004839926	-0.02558188	-0.025407681	0.050489042	-0.003603942	-0.029462125	-0.010812695	-0.008013994	0.12968686	0.026023401	-0.002098447	-0.003369362	0.030992065	0.014362053	-0.04025721	-0.005340487	0.005103212	0.05963451	0.021039499	-0.01158676	-0.06265706	-0.006818487	-0.016810918	0.09258426	-0.02716988	-0.030627053	-0.005818311	-0.007267996	0.009644311
0.03224565	-0.11477488	-0.028203819	-0.027964655	-0.017237881	0.020659707	-0.04253368	-0.013308729	-0.021544354	0.021187102	-0.02516363	-0.017640477	0.027223948	-0.02779908	-0.027532265	0.0647942	-0.001438898	-0.002168563	0.00200935	0.021172369	0.050059196	-0.001926921	-0.03506177	-0.034684718	0.049470223	-0.007457789	-0.0326696	-0.015073784	-0.000199907	0.12548445	0.02815572	0.007160801	-0.003851433	0.031527568	0.01695137	-0.038900472	-0.0008384	0.003716683	0.055334836	0.01959749	-0.016114285	-0.05414856	0.005316383	-0.010447643	0.09816841	-0.018257791	-0.021000495	-0.009496076	-0.015614269	0.002168193
0.033395864	-0.11842741	-0.023500316	-0.02866853	-0.02146914	0.023036554	-0.044271357	-0.022510024	-0.014020696	0.030412508	-0.038723685	-0.013345078	0.005895522	-0.01258147	-0.028452205	0.058531158	0.003013185	-0.004836268	0.008111976	0.027562618	0.05603246	-0.008350843	-0.042044476	-0.028770097	0.047791597	0.000250595	-0.03255927	-0.01938258	-0.006809029	0.1269187	0.03875279	-0.017284434	-0.014381661	0.027429221	0.025116693	-0.048273504	-0.005212784	0.001438697	0.05949911	0.018942583	-0.023279158	-0.064440906	0.016551122	-0.014373109	0.10395996	-0.026991019	-0.022373673	-0.033631586	-0.020988982	0.018209154
0.03895401	-0.12210397	-0.03502179	-0.028579999	-0.01872425	0.028082557	-0.04155638	-0.013264801	-0.02987159	0.02390805	-0.030148715	-0.017498558	0.024569614	-0.010257279	-0.030628048	0.06257003	0.009963709	0.005938886	0.01493506	0.020995462	0.05822164	-0.001779906	-0.038650505	-0.038950413	0.049199566	-0.010675931	-0.030603062	-0.022570696	0.000548429	0.12297643	0.038800094	-0.00018493	0.007936768	0.0291334	0.01604455	-0.039308313	-0.001360618	0.005340347	0.07464408	0.018573431	-0.000461462	-0.06037412	0.00566678	-0.027997347	0.10263098	-0.02152651	-0.022757828	-0.014196275	-0.012348136	0.011144125
0.035575997	-0.11485982	-0.021479718	-0.027960768	-0.018930385	0.017781628	-0.049302142	-0.02187261	-0.020472724	0.024437375	-0.034676105	-0.015111423	0.016979389	-0.013607199	-0.022607386	0.05266526	0.009735312	0.000791685	0.009424515	0.024985122	0.04552668	-0.011437505	-0.021304937	-0.036678795	0.046344966	-0.014409107	-0.03717189	-0.008612666	-0.004086726	0.13104008	0.030359352	-0.007016109	-0.008015461	0.026433414	0.025739139	-0.04589386	0.00161166	0.006782742	0.06360811	0.019173745	-0.016522324	-0.05656122	0.003325649	-0.013414414	0.09656172	-0.022331715	-0.029986728	-0.020077396	-0.014470739	0.008656952
0.029293463	-0.11777432	-0.04537468	-0.028987521	-0.0171237	0.026410913	-0.032292895	-0.011766668	-0.031064115	0.022975627	-0.03618875	-0.010829918	0.020667756	-0.009100695	-0.026185121	0.057292342	0.01256652	0.002731525	0.005376786	0.023232019	0.0631023	-0.002039925	-0.025206042	-0.03143017	0.048564807	-0.013270038	-0.033924513	-0.014271472	-0.005364313	0.1286486	0.027949437	-0.00506079	0.003426053	0.028960932	0.024313435	-0.0377456	-0.00114211	0.001760462	0.07596106	0.014919147	-0.007570523	-0.055602074	-0.006148437	-0.024448106	0.09603638	-0.024793344	-0.024500733	-0.000960443	-0.005314945	0.004255449
0.037446555	-0.1121374	-0.042138904	-0.029815812	-0.018165031	0.025097622	-0.04583221	-0.015221338	-0.02164798	0.016791698	-0.01681193	-0.020467468	0.019739741	-0.028982798	-0.034677777	0.06635992	-0.002030045	-0.009093937	0.005097533	0.023759563	0.06364674	0.001378061	-0.04073789	-0.030724676	0.055128682	-0.008865668	-0.027830353	-0.01689312	-0.005164999	0.1293819	0.023408953	-0.00639751	-0.006541045	0.03278922	0.010719392	-0.044793602	-0.003164186	0.002529155	0.057476632	0.016275186	-0.020476775	-0.054131832	0.010050935	-0.007078158	0.09992699	-0.022991035	-0.016647207	-0.011724998	-0.011504583	-0.004691533
0.03882773	-0.12887672	-0.040222414	-0.03569575	-0.019207824	0.029708333	-0.022028606	-0.0175652	-0.034513228	0.022860825	-0.028608968	-0.013374348	0.021685205	-0.01778542	-0.030254925	0.06508443	0.013295995	-0.000981411	0.011933302	0.02128655	0.055508316	-0.005158479	-0.03176201	-0.030373702	0.050064012	-0.006360469	-0.037836578	-0.014726809	0.005970345	0.11945943	0.040391155	0.006191093	0.007250592	0.025396675	0.015303333	-0.033245016	-0.001341747	-0.005151745	0.06781506	0.020190474	-0.006775174	-0.059663154	0.010018596	-0.0240025	0.09804077	-0.02012863	-0.028780773	-0.021360036	-0.009992099	0.011533919
0.028539278	-0.13324648	-0.036880657	-0.04203335	-0.017249702	0.030229563	0.005754483	-0.010944114	-0.03126984	0.02012234	-0.03224367	-0.010661666	0.015386435	-0.013894491	-0.0326647	0.075437516	0.010989139	-0.003161375	0.004257977	0.028275937	0.054186314	-0.00457663	-0.026579417	-0.024676396	0.049703386	-0.002471334	-0.035085794	-0.015114081	0.003037975	0.11357147	0.038112767	0.003643251	-0.002027475	0.022677863	0.026980681	-0.022482365	-0.001612977	-0.025840769	0.0602146	0.019919958	-0.017534507	-0.046212953	0.015756954	-0.018014697	0.09366711	-0.018476391	-0.025139213	-0.008904046	-0.010482514	0.002184191
0.033275742	-0.11779501	-0.044576272	-0.035504807	-0.018734293	0.024464566	-0.020179981	-0.013429479	-0.032828093	0.017884452	-0.02835672	-0.013974728	0.020329105	-0.015553745	-0.030533785	0.06868562	0.012247072	-0.004390535	0.007743272	0.02327557	0.057145488	-0.003706378	-0.02456057	-0.020444926	0.04578247	-0.008375609	-0.028520918	-0.015785865	-0.000345309	0.12671104	0.031767905	-0.007772786	-0.0069005	0.028279588	0.01929291	-0.042707164	0.004436572	-0.007112984	0.06077095	0.011381169	-0.009143495	-0.05807342	0.007609195	-0.007139043	0.10237903	-0.019105397	-0.019364242	-0.005068065	-0.008336245	0.004592321
0.03278	-0.11306561	-0.04032173	-0.034324188	-0.01504019	0.01995692	-0.020243779	-0.012443929	-0.028954646	0.014458424	-0.019073738	-0.02326425	0.014078403	-0.020641115	-0.031911448	0.07268396	0.011849499	-0.003508705	-0.002758006	0.023429014	0.0618833	0.002022923	-0.02490247	-0.032481104	0.04490656	-0.009048506	-0.033317935	-0.017855667	0.00053183	0.12812342	0.023591625	-0.008934114	-0.005955196	0.027195027	0.016908158	-0.029303163	0.007628078	-0.014896535	0.05103042	0.014803082	-0.013589995	-0.032240402	-0.00103888	-0.002310441	0.097286716	-0.019304598	-0.024139939	0.015502377	-0.003717836	4.07E-05
0.03179412	-0.114197046	-0.05333721	-0.019368883	-0.021603439	0.034601357	-0.06373485	-0.019000152	-0.029426802	0.022804093	-0.018691229	-0.015927346	0.03641648	-0.029229086	-0.037732806	0.061817188	1.39E-05	0.00702325	0.011721077	0.021816093	0.07556877	0.009925058	-0.036476657	-0.038395304	0.053195916	0.000374843	-0.017401323	-0.020749552	-0.010539917	0.13082474	0.027054742	-0.005525471	0.012935111	0.03676189	0.005251931	-0.04592884	-0.00806063	0.015338978	0.06798225	0.017693356	-0.002677155	-0.06687449	-0.001784204	-0.012534056	0.10410566	-0.026806675	-0.017531063	-0.004858556	-0.020055767	0.007348402
0.03277766	-0.11917483	-0.04563926	-0.02594162	-0.025766525	0.03039106	-0.046360347	-0.017952902	-0.025685268	0.019936789	-0.025066866	-0.015253895	0.030334737	-0.022249945	-0.03032632	0.05823327	0.007136857	-0.005403861	0.008220127	0.024139855	0.05967886	-0.00350956	-0.032940283	-0.032309197	0.05106151	-0.002076068	-0.025318887	-0.018300466	-0.007366716	0.12738195	0.034023717	-0.009270069	-0.002007257	0.03402558	0.010994331	-0.048356377	-0.001686581	0.010324867	0.060943533	0.023236297	-0.007224783	-0.061963692	0.009277679	-0.010783838	0.10516746	-0.026027711	-0.020006763	-0.021398846	-0.020017298	0.011982222
0.027838973	-0.112987116	-0.032759786	-0.03227299	-0.02211453	0.026409887	-0.01935818	-0.015786558	-0.019123826	0.020163545	-0.03302078	-0.016008027	0.008705938	-0.014259747	-0.029896421	0.06491502	-0.000475647	-0.00485225	-0.001629989	0.026326813	0.060820427	-0.005522284	-0.037315067	-0.026956324	0.05011657	-0.007280241	-0.028207658	-0.020542897	-0.002160013	0.1229969	0.029093007	-0.016536409	-0.010505618	0.029995317	0.020789536	-0.046563413	-0.005285138	-0.005908305	0.05585468	0.024331318	-0.024192087	-0.05132461	0.009143833	-0.010570389	0.09907521	-0.030709747	-0.02491334	-0.016781896	-0.015127001	0.010819889
0.021768648	-0.1115156	-0.033152778	-0.027801007	-0.018809143	0.026274195	-0.034561075	-0.014852149	-0.0288187	0.02474002	-0.028446358	-0.014956165	0.019915225	-0.019700373	-0.025629	0.052496444	0.009902092	0.008874912	-0.010378189	0.02060564	0.0629537	-0.002354489	-0.039193932	-0.033529572	0.049834233	-0.005942641	-0.033813555	-0.017113525	-0.001241324	0.13052724	0.025597341	-0.007798714	-0.003681003	0.031368777	0.016098166	-0.040060688	-0.003100726	0.009992912	0.06299412	0.024780605	-0.004676159	-0.053891458	-0.005083818	-0.028777987	0.08983588	-0.029817134	-0.025525728	-0.003531417	-0.007588155	0.012605891
0.03392819	-0.12243262	-0.04756771	-0.03331091	-0.021289246	0.021206921	-0.020412343	-0.013866494	-0.032035973	0.019875966	-0.023687301	-0.017150844	0.020544464	-0.020363675	-0.023485942	0.0608957	0.021941207	-0.010551068	-0.006576574	0.019570757	0.055575434	-0.005920453	-0.025425743	-0.034777246	0.04463334	-0.007887016	-0.04287828	-0.012962237	0.000637793	0.12695858	0.028531214	-0.005521604	-0.000137365	0.025559824	0.014053524	-0.025578467	0.006911259	-0.008577667	0.054768305	0.023100208	-0.008233564	-0.0357095	-0.00535075	-0.009425895	0.095625654	-0.022036858	-0.035272956	0.000524579	-0.001399713	0.011196988
0.031136887	-0.10353739	-0.024748672	-0.026061308	-0.009807725	0.00968201	-0.051331293	-0.015254008	-0.011253612	0.016655114	-0.019321438	-0.022352032	0.01667671	-0.035136618	-0.028935295	0.068619385	-0.003609062	-0.006555439	0.005517304	0.020467138	0.04716112	-0.001502493	-0.028019106	-0.03013112	0.046189494	-0.00141597	-0.03340814	-0.011037868	-0.009152473	0.13271888	0.026352514	0.003906507	-0.01658787	0.032427542	0.019997071	-0.03571727	0.003872709	-0.000573482	0.04266182	0.012431108	-0.023707759	-0.04656113	-0.000522766	0.001104542	0.09925026	-0.014553366	-0.020247348	0.005189161	-0.010718543	-0.001949743
0.049364187	-0.11405017	-0.009316674	-0.045266077	-0.020501703	0.023709876	0.012176236	-0.013464686	-0.00602793	0.012232556	-0.033130422	-0.023397285	-0.027195966	0.005782534	-0.044289976	0.094148666	-0.017863967	-0.002579864	0.03227956	0.025397135	0.0655046	-0.008825028	-0.052274864	-0.039890587	0.051200017	-0.022883622	-0.020816272	-0.03144736	0.01384674	0.103336684	0.045740318	-0.03327083	-0.003907446	0.016057588	0.030040665	-0.05210735	-0.012855387	-0.040334716	0.05209984	0.02381181	-0.045612585	-0.037709232	0.026846506	0.003229351	0.10588312	-0.028967317	-0.048111003	-0.0355798	-0.015554002	0.013744275
0.03576382	-0.123251125	-0.027384117	-0.029802928	-0.020461312	0.026100842	-0.045786206	-0.020382859	-0.02600511	0.019905047	-0.025884233	-0.015582847	0.025421081	-0.01918805	-0.031918265	0.064103946	0.009678234	0.000754965	0.019757131	0.02837624	0.05135874	-0.004798341	-0.020489495	-0.035180278	0.04798124	-0.003517417	-0.029249484	-0.011789435	-0.005151364	0.12624522	0.039317627	-0.001013476	-0.005091762	0.028016787	0.02321597	-0.04120231	0.00270303	0.000106807	0.059926923	0.015295892	-0.01046456	-0.05663793	0.016504403	-0.009838593	0.1017158	-0.01705907	-0.01894605	-0.018350098	-0.02290921	0.004077041
0.0404857	-0.11109578	-0.04174924	-0.026408643	-0.016975248	0.019922901	-0.055336054	-0.016948814	-0.023534223	0.019416012	-0.023360124	-0.02052367	0.026176352	-0.02212448	-0.028500188	0.0576743	0.005957435	-0.003418524	0.007501067	0.020984232	0.0523815	-0.003645068	-0.02905286	-0.03426935	0.051551014	-0.016651718	-0.029872872	-0.014658188	-0.006774575	0.13258037	0.021101817	-0.00440983	-0.001701306	0.03173945	0.011102588	-0.045751635	0.000170735	0.01096002	0.067291774	0.017373525	-0.012032336	-0.059954703	-0.002071691	-0.011298784	0.10014597	-0.021876985	-0.023755021	-0.008232211	-0.006668611	-0.00052023
0.026616905	-0.1169875	-0.050640836	-0.02620699	-0.017919693	0.02547852	-0.039565735	-0.009985016	-0.029903384	0.021897355	-0.027061053	-0.008802352	0.035894994	-0.025544576	-0.02155155	0.054636143	0.0049427	0.000522987	0.000181495	0.014813089	0.060681097	-0.002779421	-0.033293143	-0.038803097	0.048975796	-0.009848028	-0.037546005	-0.007772177	0.001990121	0.12825651	0.030488716	0.004185208	0.012728969	0.031830106	0.013217491	-0.038074862	-0.000472676	0.010663719	0.06529824	0.02393504	-0.002302514	-0.054250885	-0.00903277	-0.017705752	0.09512361	-0.021343563	-0.032579456	-0.006895667	-0.006739479	0.009115259
0.03812622	-0.11162337	-0.040532902	-0.027816664	-0.017092658	0.024234617	-0.050151765	-0.018330773	-0.028288053	0.021370202	-0.024187751	-0.016081464	0.027281042	-0.019156953	-0.026547521	0.056038897	0.005976536	0.000336424	0.006238905	0.021205496	0.054945525	-0.00441325	-0.029653119	-0.032403328	0.05072498	-0.018794024	-0.030272953	-0.010162226	-0.003946812	0.13204104	0.022718513	-0.003608775	0.003269728	0.032261614	0.011019412	-0.0471866	-0.001885988	0.011650148	0.07033389	0.018372186	-0.009593393	-0.06299494	-0.001435379	-0.015869372	0.09663632	-0.024199864	-0.024343418	-0.011725504	-0.008878255	0.001908391
0.030047731	-0.112947285	-0.03465505	-0.026181882	-0.015105915	0.01484594	-0.05037029	-0.012639551	-0.020695195	0.022223968	-0.019819638	-0.015155921	0.025282992	-0.032191996	-0.017715966	0.050946824	0.007324774	-0.00219996	-0.007241742	0.011885563	0.05556714	-0.005457056	-0.042504102	-0.048651904	0.046243344	-0.007091707	-0.048170876	-0.007215298	0.005894293	0.1321975	0.031594668	-0.000346117	0.002090903	0.028903471	0.011121031	-0.03406798	0.005003874	0.012254434	0.04927641	0.027431337	-0.005338278	-0.040981572	-0.009759548	-0.012257241	0.09245538	-0.018045759	-0.04055802	-0.009422401	-0.004865912	0.015857836
0.03653377	-0.12478186	-0.041293167	-0.033091795	-0.019438766	0.029123934	-0.040369984	-0.017447501	-0.028091084	0.019052247	-0.023257086	-0.015113181	0.021319972	-0.024207003	-0.035351496	0.05973556	0.012245548	-0.002298464	0.016925287	0.023678757	0.056955732	-0.005172188	-0.035607852	-0.027143152	0.056767516	-0.000479634	-0.031005215	-0.016482688	-0.005117369	0.12589896	0.038721647	-0.001043752	-0.007487744	0.028600046	0.015279228	-0.04233464	-0.002644131	0.005791834	0.06691624	0.017248657	-0.006583327	-0.06861477	0.015905851	-0.025907516	0.09885936	-0.02062145	-0.019438876	-0.025690656	-0.009976257	0.004148707
0.021274561	-0.12571903	-0.028902981	-0.03322913	-0.016302686	0.032496642	-0.0242461	-0.018341258	-0.03408403	0.02736137	-0.03536342	-0.001011424	0.019969271	-0.009351202	-0.02400007	0.05592633	0.011593876	0.01409793	0.018205395	0.023160566	0.061674718	-0.01038552	-0.023957869	-0.036040105	0.04538903	-0.00466527	-0.04048534	0.002898825	0.003134731	0.124929555	0.05111148	0.000106941	0.01224112	0.02370812	0.03242783	-0.03457892	-0.001732814	-0.00343401	0.071517564	0.020265058	-0.001624711	-0.053751115	0.00842292	-0.033942897	0.08794429	-0.022907775	-0.033730265	-0.020260205	-0.013914068	0.013746756
0.028041428	-0.114344195	-0.037345108	-0.022976706	-0.020982675	0.027857536	-0.051765732	-0.02227946	-0.026143588	0.023772767	-0.024264252	-0.016326305	0.022760045	-0.023988862	-0.031923365	0.05552531	0.013099886	0.004287777	0.003644397	0.024926722	0.061426837	0.000701692	-0.02781119	-0.030928187	0.050056007	0.003422291	-0.02597155	-0.018052083	-0.01564784	0.1319423	0.027674552	-0.006804995	-0.005509067	0.03376455	0.014028193	-0.03863496	-0.005018775	0.010556269	0.06156944	0.019658847	-0.007013714	-0.061824154	-0.003925794	-0.019695284	0.096997716	-0.028993195	-0.02094619	-0.004355851	-0.016455274	0.012709035
0.018029287	-0.099383965	-0.03453599	-0.025234334	-0.021758009	0.024616333	-0.03855487	-0.020708308	-0.014852243	0.019891214	-0.027131198	-0.015417717	0.017626524	-0.027247889	-0.03033067	0.05896133	-0.007809595	-0.001724114	-0.004249096	0.025327986	0.057934698	-0.006282249	-0.03212829	-0.018257037	0.051153924	-0.001131957	-0.01777874	-0.013737055	-0.014078675	0.13309325	0.021086112	-0.019121427	-0.0177503	0.037215855	0.016227728	-0.057219587	-0.00794235	0.007862992	0.04991085	0.024221582	-0.024284	-0.06306903	0.004194101	-0.004971415	0.0972926	-0.034756463	-0.018620625	-0.011036248	-0.017141512	0.007126399
0.03087108	-0.11407417	-0.03334075	-0.030301247	-0.019755783	0.023130052	-0.038695153	-0.01983769	-0.022828626	0.020928763	-0.024053313	-0.01516689	0.015514669	-0.019377008	-0.024044804	0.052708954	0.01166279	-0.004011124	0.001317929	0.022421375	0.054824974	-0.010757338	-0.032434482	-0.033271126	0.049015947	-0.008240762	-0.03744292	-0.007912743	-0.004948361	0.13126662	0.032214012	-0.012262896	-0.007270158	0.02946561	0.016106777	-0.04173294	0.000299271	0.005231412	0.057467286	0.025338097	-0.012026404	-0.049698032	0.003337144	-0.017605035	0.093121864	-0.027600002	-0.031029023	-0.018169904	-0.009235499	0.011836921
0.031330213	-0.10445375	-0.03744481	-0.025831314	-0.019480607	0.016656	-0.04587527	-0.017413374	-0.0230805	0.019292245	-0.018866139	-0.02614985	0.018464329	-0.022480838	-0.027858984	0.06306044	0.008483079	-0.003597564	-0.005973947	0.022256011	0.06127404	-0.000911057	-0.027850913	-0.038321875	0.04226357	-0.009507415	-0.030835643	-0.016579254	-0.00436104	0.13693953	0.020416267	-0.02000284	-0.007408375	0.030249042	0.013578686	-0.040219966	0.008881046	-0.000985581	0.048724122	0.018268295	-0.012655221	-0.032697544	-0.00317213	0.003058556	0.10083927	-0.024510872	-0.023844363	0.011167505	-0.007560981	0.005104772
0.031870022	-0.11034094	-0.03574514	-0.03158136	-0.012744614	0.017302845	-0.032517727	-0.010878832	-0.021755192	0.015111175	-0.01950414	-0.019770352	0.019833308	-0.026186155	-0.027393557	0.06766256	0.001947593	-0.003550793	-0.000875398	0.019498665	0.056194447	-0.001110716	-0.03280453	-0.035953216	0.046853807	-0.010271633	-0.035326574	-0.013018284	0.002508641	0.1282209	0.026670864	-0.002870231	-0.004586217	0.029851247	0.015283546	-0.035793092	0.005139322	-0.003936712	0.049722515	0.018688483	-0.014502279	-0.040349476	-0.00044849	-0.003046692	0.09705795	-0.016796604	-0.02687956	0.002976348	-0.006825075	0.001671472
0.034634486	-0.119027615	-0.03417594	-0.018307474	-0.028081246	0.021838738	-0.069438815	-0.015015228	-0.011864618	0.034670286	-0.034696046	-0.011756816	0.034954336	-0.029259536	-0.030319234	0.07144011	-0.016417017	-0.017864292	0.013690871	0.0248927	0.054369055	0.000406347	-0.043613806	-0.031108545	0.045709148	0.003434049	-0.021347618	-0.018311728	-0.01291404	0.12733734	0.03336554	-0.000807402	-0.003674532	0.03325174	0.023689957	-0.049527574	-0.006143032	0.002932668	0.05387699	0.00951157	-0.030698845	-0.066747464	0.021417191	0.011787178	0.11690007	-0.018272148	-0.007087047	-0.025998361	-0.033101123	0.001443698
0.03653377	-0.12478186	-0.041293167	-0.033091795	-0.019438766	0.029123934	-0.040369984	-0.017447501	-0.028091084	0.019052247	-0.023257086	-0.015113181	0.021319972	-0.024207003	-0.035351496	0.05973556	0.012245548	-0.002298464	0.016925287	0.023678757	0.056955732	-0.005172188	-0.035607852	-0.027143152	0.056767516	-0.000479634	-0.031005215	-0.016482688	-0.005117369	0.12589896	0.038721647	-0.001043752	-0.007487744	0.028600046	0.015279228	-0.04233464	-0.002644131	0.005791834	0.06691624	0.017248657	-0.006583327	-0.06861477	0.015905851	-0.025907516	0.09885936	-0.02062145	-0.019438876	-0.025690656	-0.009976257	0.004148707
0.021274561	-0.12571903	-0.028902981	-0.03322913	-0.016302686	0.032496642	-0.0242461	-0.018341258	-0.03408403	0.02736137	-0.03536342	-0.001011424	0.019969271	-0.009351202	-0.02400007	0.05592633	0.011593876	0.01409793	0.018205395	0.023160566	0.061674718	-0.01038552	-0.023957869	-0.036040105	0.04538903	-0.00466527	-0.04048534	0.002898825	0.003134731	0.124929555	0.05111148	0.000106941	0.01224112	0.02370812	0.03242783	-0.03457892	-0.001732814	-0.00343401	0.071517564	0.020265058	-0.001624711	-0.053751115	0.00842292	-0.033942897	0.08794429	-0.022907775	-0.033730265	-0.020260205	-0.013914068	0.013746756
0.028041428	-0.114344195	-0.037345108	-0.022976706	-0.020982675	0.027857536	-0.051765732	-0.02227946	-0.026143588	0.023772767	-0.024264252	-0.016326305	0.022760045	-0.023988862	-0.031923365	0.05552531	0.013099886	0.004287777	0.003644397	0.024926722	0.061426837	0.000701692	-0.02781119	-0.030928187	0.050056007	0.003422291	-0.02597155	-0.018052083	-0.01564784	0.1319423	0.027674552	-0.006804995	-0.005509067	0.03376455	0.014028193	-0.03863496	-0.005018775	0.010556269	0.06156944	0.019658847	-0.007013714	-0.061824154	-0.003925794	-0.019695284	0.096997716	-0.028993195	-0.02094619	-0.004355851	-0.016455274	0.012709035
0.018029287	-0.099383965	-0.03453599	-0.025234334	-0.021758009	0.024616333	-0.03855487	-0.020708308	-0.014852243	0.019891214	-0.027131198	-0.015417717	0.017626524	-0.027247889	-0.03033067	0.05896133	-0.007809595	-0.001724114	-0.004249096	0.025327986	0.057934698	-0.006282249	-0.03212829	-0.018257037	0.051153924	-0.001131957	-0.01777874	-0.013737055	-0.014078675	0.13309325	0.021086112	-0.019121427	-0.0177503	0.037215855	0.016227728	-0.057219587	-0.00794235	0.007862992	0.04991085	0.024221582	-0.024284	-0.06306903	0.004194101	-0.004971415	0.0972926	-0.034756463	-0.018620625	-0.011036248	-0.017141512	0.007126399
0.03087108	-0.11407417	-0.03334075	-0.030301247	-0.019755783	0.023130052	-0.038695153	-0.01983769	-0.022828626	0.020928763	-0.024053313	-0.01516689	0.015514669	-0.019377008	-0.024044804	0.052708954	0.01166279	-0.004011124	0.001317929	0.022421375	0.054824974	-0.010757338	-0.032434482	-0.033271126	0.049015947	-0.008240762	-0.03744292	-0.007912743	-0.004948361	0.13126662	0.032214012	-0.012262896	-0.007270158	0.02946561	0.016106777	-0.04173294	0.000299271	0.005231412	0.057467286	0.025338097	-0.012026404	-0.049698032	0.003337144	-0.017605035	0.093121864	-0.027600002	-0.031029023	-0.018169904	-0.009235499	0.011836921
0.031465564	-0.106820315	-0.024889339	-0.026715564	-0.012839698	0.011271322	-0.051666085	-0.019553863	-0.017159835	0.01927258	-0.023650222	-0.021744361	0.011708261	-0.021003656	-0.026606213	0.058838286	0.012082846	0.000229344	0.008903329	0.022930656	0.049433112	-0.007279291	-0.018417645	-0.03614748	0.043470714	-0.006531539	-0.036280118	-0.008187966	-0.010997188	0.13718218	0.029040229	-0.010658812	-0.014204913	0.027163388	0.024997748	-0.035892423	0.007807494	-0.000167886	0.05269822	0.014037374	-0.014408081	-0.040922295	-0.00362999	-0.007471274	0.09599646	-0.019311717	-0.027964309	0.005088592	-0.005617558	0.003388095
0.033683658	-0.108751595	-0.042836115	-0.02812496	-0.01804353	0.017861255	-0.03739957	-0.015786648	-0.02381176	0.015960028	-0.020383662	-0.024695873	0.020820063	-0.0305421	-0.029997984	0.062963285	0.007744207	-0.005781747	-0.005354188	0.019434802	0.055129293	-0.000438966	-0.028153414	-0.03104934	0.049902596	-0.007205117	-0.032316662	-0.020084413	-0.003450306	0.130368	0.01834746	-0.003653823	-0.00826894	0.031417057	0.009379386	-0.03772605	0.002578797	0.00231265	0.052465048	0.02065208	-0.01469539	-0.047395807	-0.006938695	-0.005924371	0.09851399	-0.023173232	-0.026146546	0.004869343	-0.003679185	0.00397596
0.030989798	-0.11016919	-0.029068215	-0.028246984	-0.014089093	0.017520273	-0.04553363	-0.011864984	-0.018224059	0.022312773	-0.022595644	-0.01724186	0.026067195	-0.02402424	-0.025186101	0.07038744	-0.009210303	-0.003730548	0.001657887	0.021973602	0.056458037	-0.001199027	-0.03674807	-0.040840697	0.042436395	-0.012149789	-0.032899402	-0.008169206	0.003901923	0.12995878	0.029363146	-0.005325027	0.001014606	0.029962752	0.019783948	-0.040749956	0.005702635	-0.004660376	0.049044225	0.01623754	-0.019439405	-0.038565718	0.00990286	0.006503349	0.10150631	-0.014759147	-0.020803025	-0.00314314	-0.017017609	-0.001479331
0.03653377	-0.12478186	-0.041293167	-0.033091795	-0.019438766	0.029123934	-0.040369984	-0.017447501	-0.028091084	0.019052247	-0.023257086	-0.015113181	0.021319972	-0.024207003	-0.035351496	0.05973556	0.012245548	-0.002298464	0.016925287	0.023678757	0.056955732	-0.005172188	-0.035607852	-0.027143152	0.056767516	-0.000479634	-0.031005215	-0.016482688	-0.005117369	0.12589896	0.038721647	-0.001043752	-0.007487744	0.028600046	0.015279228	-0.04233464	-0.002644131	0.005791834	0.06691624	0.017248657	-0.006583327	-0.06861477	0.015905851	-0.025907516	0.09885936	-0.02062145	-0.019438876	-0.025690656	-0.009976257	0.004148707
0.021274561	-0.12571903	-0.028902981	-0.03322913	-0.016302686	0.032496642	-0.0242461	-0.018341258	-0.03408403	0.02736137	-0.03536342	-0.001011424	0.019969271	-0.009351202	-0.02400007	0.05592633	0.011593876	0.01409793	0.018205395	0.023160566	0.061674718	-0.01038552	-0.023957869	-0.036040105	0.04538903	-0.00466527	-0.04048534	0.002898825	0.003134731	0.124929555	0.05111148	0.000106941	0.01224112	0.02370812	0.03242783	-0.03457892	-0.001732814	-0.00343401	0.071517564	0.020265058	-0.001624711	-0.053751115	0.00842292	-0.033942897	0.08794429	-0.022907775	-0.033730265	-0.020260205	-0.013914068	0.013746756
0.028041428	-0.114344195	-0.037345108	-0.022976706	-0.020982675	0.027857536	-0.051765732	-0.02227946	-0.026143588	0.023772767	-0.024264252	-0.016326305	0.022760045	-0.023988862	-0.031923365	0.05552531	0.013099886	0.004287777	0.003644397	0.024926722	0.061426837	0.000701692	-0.02781119	-0.030928187	0.050056007	0.003422291	-0.02597155	-0.018052083	-0.01564784	0.1319423	0.027674552	-0.006804995	-0.005509067	0.03376455	0.014028193	-0.03863496	-0.005018775	0.010556269	0.06156944	0.019658847	-0.007013714	-0.061824154	-0.003925794	-0.019695284	0.096997716	-0.028993195	-0.02094619	-0.004355851	-0.016455274	0.012709035
0.018029287	-0.099383965	-0.03453599	-0.025234334	-0.021758009	0.024616333	-0.03855487	-0.020708308	-0.014852243	0.019891214	-0.027131198	-0.015417717	0.017626524	-0.027247889	-0.03033067	0.05896133	-0.007809595	-0.001724114	-0.004249096	0.025327986	0.057934698	-0.006282249	-0.03212829	-0.018257037	0.051153924	-0.001131957	-0.01777874	-0.013737055	-0.014078675	0.13309325	0.021086112	-0.019121427	-0.0177503	0.037215855	0.016227728	-0.057219587	-0.00794235	0.007862992	0.04991085	0.024221582	-0.024284	-0.06306903	0.004194101	-0.004971415	0.0972926	-0.034756463	-0.018620625	-0.011036248	-0.017141512	0.007126399
0.03375135	-0.12125526	-0.039680272	-0.03240522	-0.024318486	0.029212471	-0.030307017	-0.016817002	-0.02383355	0.020644028	-0.025016613	-0.016605895	0.019497873	-0.01709064	-0.02907833	0.0595941	0.007441622	-0.009015682	0.004615439	0.025156097	0.05573379	-0.010270726	-0.037232984	-0.032059386	0.05299747	-0.008862217	-0.031874992	-0.013769512	-0.004555048	0.124662235	0.033733115	-0.011543626	-0.003354001	0.029174404	0.014834709	-0.04157451	-0.002901679	-0.001297255	0.06203652	0.027475651	-0.01531915	-0.05018852	0.014470588	-0.017991133	0.097448364	-0.02883095	-0.02589941	-0.024574852	-0.011451433	0.006269966
0.02998432	-0.10909449	-0.03220526	-0.028391462	-0.013651798	0.015899576	-0.040157367	-0.011561983	-0.018333565	0.019065147	-0.023311606	-0.01807159	0.022248866	-0.02639253	-0.02622879	0.06853885	-0.003172431	-0.00474457	0.001219459	0.020344773	0.05416018	-0.001448046	-0.032517634	-0.034932338	0.044391505	-0.007896512	-0.033405878	-0.011601994	-0.00046199	0.12946105	0.028123204	-0.002165237	-0.005177879	0.030777927	0.01918672	-0.038069583	0.004600737	-0.003189457	0.048644125	0.016149351	-0.018102089	-0.042929303	0.002182622	0.001246732	0.100262485	-0.016163915	-0.022939626	0.001312507	-0.011889417	0.001358682
0.021339996	-0.13748048	-0.03072038	-0.040952053	-0.020409154	0.038051505	-0.017279966	-0.015866823	-0.033924177	0.028304836	-0.03315194	0.000676614	0.024925567	-0.010221508	-0.027140144	0.057577737	0.013290592	0.003740387	0.011437262	0.03031816	0.055058293	-0.01448343	-0.038197074	-0.02407683	0.050336275	0.002282886	-0.035175417	-0.002115374	0.002538473	0.12201945	0.054810755	-0.006519576	-0.00463731	0.024481066	0.028919563	-0.040252868	-0.000674191	-0.004758062	0.06752298	0.02173486	-0.001867775	-0.065350905	0.036612924	-0.03279326	0.092079885	-0.019673252	-0.016294906	-0.041313425	-0.020162957	0.008815566
0.03122415	-0.114756875	-0.026726006	-0.027053835	-0.016616121	0.025137937	-0.04879787	-0.017142607	-0.027673818	0.022961032	-0.029046942	-0.01369811	0.021837339	-0.012347207	-0.026815698	0.059590813	0.007288851	0.009504746	0.013682019	0.023755277	0.06262853	-0.001616851	-0.029517239	-0.040915266	0.043602496	-0.008995845	-0.03270252	-0.011805656	0.001035825	0.13051474	0.039138507	-0.007360678	0.002394646	0.029379653	0.023487113	-0.044794235	0.003906886	0.006382615	0.06427776	0.014434521	-0.003193608	-0.052722637	0.005876105	-0.015928948	0.100077406	-0.01971366	-0.021848252	-0.010333237	-0.019220898	0.011085529
0.03285818	-0.10837135	-0.03131428	-0.022588136	-0.016572377	0.020176088	-0.062963106	-0.021220926	-0.025089536	0.018090047	-0.023409242	-0.015562657	0.026260136	-0.029543286	-0.027171807	0.05155024	0.010685402	0.005886414	0.006691984	0.020911857	0.05547646	0.001122444	-0.022193775	-0.03410432	0.04954491	-0.004664021	-0.030961076	-0.013860194	-0.008063927	0.13490933	0.02438153	0.001679484	-0.009033937	0.034633562	0.014048385	-0.04770672	-0.000222222	0.021806452	0.058462225	0.014981374	-0.005958686	-0.06839678	-0.010051318	-0.012185034	0.097134754	-0.02046235	-0.02366724	-0.006850408	-0.017199503	0.010917416
0.033505548	-0.10739029	-0.037568644	-0.026143603	-0.021196589	0.021426363	-0.04393267	-0.021609893	-0.01699462	0.023901045	-0.028323008	-0.022162095	0.012155294	-0.019416811	-0.028090235	0.056787945	0.002961169	-0.008633325	-0.008512298	0.026408346	0.056761097	-0.005044548	-0.03321421	-0.02914663	0.051273063	-0.012112652	-0.029662091	-0.018245623	-0.01191546	0.13247046	0.014266629	-0.01758857	-0.010424871	0.032053508	0.013404708	-0.044326007	-0.005240983	0.003091473	0.060161304	0.02401231	-0.027017467	-0.050936557	-0.001322877	-0.009528921	0.09718153	-0.03392857	-0.024154091	-0.008559828	-0.009035014	0.004336654
0.032847513	-0.10683612	-0.027360447	-0.024335219	-0.022279918	0.026142418	-0.065057	-0.021201922	-0.017448	0.017555155	-0.017762834	-0.02136067	0.013526329	-0.014420728	-0.032841146	0.052931145	0.008149284	0.003508563	0.012731551	0.02770928	0.06671038	-0.004553018	-0.038937442	-0.041431002	0.050752558	-0.006803838	-0.02200145	-0.017591681	-0.01351694	0.13730076	0.03320147	-0.031752005	-0.014340513	0.03330034	0.015586294	-0.0568571	0.000332326	0.015381442	0.058266275	0.020573327	-0.007154738	-0.052225843	0.011312195	-0.012776034	0.100974604	-0.030046515	-0.019197734	-0.018267412	-0.019616071	0.010096171
0.037029434	-0.11846787	-0.037250362	-0.028615283	-0.023978762	0.029856661	-0.054143887	-0.02239606	-0.023151638	0.022370677	-0.022486737	-0.013405665	0.015716774	-0.014108915	-0.030498113	0.05410528	0.011235205	-0.003704046	0.01525973	0.026261047	0.06624974	-0.006940081	-0.039882567	-0.036298987	0.050170694	-0.00484782	-0.02858353	-0.01305231	-0.008347459	0.13231245	0.039924014	-0.02506723	-0.005989553	0.02996108	0.014921521	-0.052486066	-0.001431287	0.009404544	0.06215576	0.019944232	-0.008137295	-0.05970696	0.015672421	-0.01308615	0.1023957	-0.027643723	-0.02389682	-0.032059852	-0.019415364	0.014901948
0.035074897	-0.11413137	-0.03852837	-0.026397023	-0.015847426	0.021339783	-0.044689883	-0.013210238	-0.021859664	0.017278451	-0.022224195	-0.020261802	0.01702521	-0.026046518	-0.03248699	0.06206228	0.009886808	-0.000105909	0.005995845	0.01852541	0.06133654	0.003297667	-0.038572345	-0.03571881	0.051580653	8.90E-05	-0.032026187	-0.025314245	-0.006335741	0.12673397	0.030779568	-0.000883123	-0.006267333	0.032078784	0.011979127	-0.035546955	-0.001948579	0.007353664	0.05789296	0.018173207	-0.00723949	-0.056716695	-0.006800403	-0.018093482	0.10051253	-0.02124341	-0.02605498	-0.002653491	-0.008772274	0.012706685
0.03358137	-0.11312311	-0.03727234	-0.024945071	-0.020020839	0.02177574	-0.059337713	-0.018504282	-0.022521215	0.021180622	-0.024344102	-0.011069102	0.019232865	-0.019757817	-0.026527544	0.054674063	0.014885861	-0.008011511	0.01400655	0.023357533	0.058755066	-0.004525519	-0.030112628	-0.026661862	0.04565377	0.000321782	-0.030186305	-0.011055044	-0.016680658	0.13645428	0.03682648	-0.012444722	-0.014842683	0.03385993	0.019431733	-0.047228813	0.002098027	0.012492052	0.05741989	0.009822698	-0.007380144	-0.064544074	0.003114075	-0.009348788	0.10370989	-0.021769444	-0.01754244	-0.015311489	-0.01742299	0.012605148
0.022023175	-0.11211127	-0.024646653	-0.023149021	-0.018083643	0.022034269	-0.050547898	-0.018814549	-0.028149929	0.02541618	-0.028980527	-0.014228523	0.026308425	-0.021903224	-0.027131692	0.059815012	0.012503704	0.006930626	0.002665283	0.026479652	0.055412926	0.0010145	-0.018533513	-0.0288976	0.04144312	0.00345668	-0.028954333	-0.012698195	-0.012057691	0.13462894	0.030268082	2.03E-05	-0.010912517	0.032912675	0.026180962	-0.03660584	0.003873606	0.005902676	0.055707492	0.010175061	-0.006205037	-0.055039674	-0.000664956	-0.012854249	0.097785324	-0.020511487	-0.011641697	0.007324025	-0.021008812	0.007514806
0.034789734	-0.11734061	-0.014890169	-0.02660662	-0.011913667	0.021476887	-0.059204012	-0.02271357	-0.019111136	0.02617368	-0.029552098	-0.015467585	0.008337778	-0.015536609	-0.030864352	0.055801183	0.015132985	0.007812216	0.016711708	0.026702698	0.053115904	-0.002611096	-0.03451721	-0.030909698	0.048297495	0.004621231	-0.034088217	-0.017762357	-0.013750243	0.13075443	0.04159614	-0.001755146	-0.016033372	0.030243693	0.024391804	-0.03719057	-0.00258392	0.010318079	0.06411193	0.011359786	-0.007571722	-0.06917286	0.006231119	-0.030767681	0.097822405	-0.02020293	-0.017021976	-0.01704116	-0.018932123	0.015473864
0.03898059	-0.103459656	-0.006521682	-0.018912159	0.020092105	-0.01626053	-0.06965406	-0.016660016	0.007707515	0.02623915	-0.01221705	-0.039510928	-0.029555311	-0.065233946	-0.030335471	0.055337504	0.01946726	0.004841805	-0.01702235	-0.001269286	0.047095746	0.014956312	-0.061133903	-0.048512246	0.056339294	0.03156747	-0.080151014	-0.033200588	-0.015291084	0.13059908	0.022835478	0.047792576	-0.022986464	0.025253367	0.00905457	0.03145081	-0.00843545	0.006151699	0.037678596	0.017990544	-0.022295088	-0.036175728	-0.06208117	-0.0596715	0.07449569	-0.010982609	-0.055655256	0.040298585	0.03096423	0.024808614
0.021339996	-0.13748048	-0.03072038	-0.040952053	-0.020409154	0.038051505	-0.017279966	-0.015866823	-0.033924177	0.028304836	-0.03315194	0.000676614	0.024925567	-0.010221508	-0.027140144	0.057577737	0.013290592	0.003740387	0.011437262	0.03031816	0.055058293	-0.01448343	-0.038197074	-0.02407683	0.050336275	0.002282886	-0.035175417	-0.002115374	0.002538473	0.12201945	0.054810755	-0.006519576	-0.00463731	0.024481066	0.028919563	-0.040252868	-0.000674191	-0.004758062	0.06752298	0.02173486	-0.001867775	-0.065350905	0.036612924	-0.03279326	0.092079885	-0.019673252	-0.016294906	-0.041313425	-0.020162957	0.008815566
0.03122415	-0.114756875	-0.026726006	-0.027053835	-0.016616121	0.025137937	-0.04879787	-0.017142607	-0.027673818	0.022961032	-0.029046942	-0.01369811	0.021837339	-0.012347207	-0.026815698	0.059590813	0.007288851	0.009504746	0.013682019	0.023755277	0.06262853	-0.001616851	-0.029517239	-0.040915266	0.043602496	-0.008995845	-0.03270252	-0.011805656	0.001035825	0.13051474	0.039138507	-0.007360678	0.002394646	0.029379653	0.023487113	-0.044794235	0.003906886	0.006382615	0.06427776	0.014434521	-0.003193608	-0.052722637	0.005876105	-0.015928948	0.100077406	-0.01971366	-0.021848252	-0.010333237	-0.019220898	0.011085529
0.034252208	-0.10338286	-0.025852527	-0.024970673	-0.010870446	0.01647744	-0.06366213	-0.021467723	-0.020860754	0.016647339	-0.021541072	-0.017826805	0.019938953	-0.029454457	-0.028535226	0.052881345	0.004470842	0.00873857	0.01099371	0.020519696	0.05284954	-0.001698131	-0.022589598	-0.034667626	0.052065488	-0.011604025	-0.032110654	-0.008579903	-0.006881525	0.13653831	0.021903653	0.001343843	-0.00953781	0.032364205	0.016773803	-0.048763044	-0.001137597	0.018806804	0.061067186	0.013899892	-0.011915463	-0.06582386	-0.008401884	-0.014889983	0.09237805	-0.019594563	-0.02622292	-0.00596296	-0.010342457	0.001636053
0.033051647	-0.10885798	-0.03447699	-0.023255415	-0.014069374	0.02179362	-0.056639727	-0.014572514	-0.019871408	0.019561728	-0.026304027	-0.02019372	0.021922484	-0.023033844	-0.033614002	0.061906658	0.000604951	0.006102068	0.010597128	0.021952393	0.060166884	0.00384288	-0.034269486	-0.034908786	0.05197785	-0.005581797	-0.025026321	-0.022729905	-0.009056341	0.13016395	0.026321646	-0.001753344	-0.004657226	0.033926833	0.016320078	-0.044311743	-0.00343581	0.011749342	0.06542271	0.014322996	-0.010331485	-0.06328452	-0.002971942	-0.017301135	0.10164609	-0.021504218	-0.017698303	-0.001523701	-0.012760673	0.003392701
0.030477976	-0.1023267	-0.026343478	-0.02250535	-0.024736123	0.020841898	-0.056713644	-0.02998573	-0.013180855	0.026081279	-0.028907225	-0.022669068	0.007748963	-0.020333873	-0.027336037	0.050283425	0.003139952	-0.005016758	-0.005846708	0.028515458	0.056920823	-0.00843893	-0.03064909	-0.030291473	0.04909994	-0.00682187	-0.028320536	-0.01578299	-0.014741607	0.13754055	0.018128034	-0.02646175	-0.017603338	0.032599118	0.015785769	-0.053602178	-0.004835392	0.010389419	0.054228377	0.025476895	-0.02769856	-0.053395487	0.002555104	-0.007413271	0.097771	-0.038211554	-0.024330514	-0.017860064	-0.016958948	0.012416438
0.0387843	-0.11219455	-0.030739738	-0.029384444	-0.023682335	0.030826692	-0.057747103	-0.018659355	-0.020897755	0.012992033	-0.012408724	-0.020002717	0.013476219	-0.011096097	-0.034171633	0.054075908	0.009473306	0.002367812	0.020235991	0.02597802	0.070152484	-0.006932202	-0.045971073	-0.04629229	0.053978104	-0.012491629	-0.022951555	-0.016301265	-0.006557154	0.13292997	0.040409032	-0.03410426	-0.008210255	0.03144397	0.011618396	-0.05966133	0.000145815	0.014204613	0.061055407	0.023967171	-0.002232223	-0.051112175	0.018352298	-0.015662113	0.10056214	-0.029043026	-0.024766486	-0.03064135	-0.018460935	0.010951543
0.03141684	-0.117143996	-0.038459644	-0.025907494	-0.017315775	0.025829151	-0.047140103	-0.017850293	-0.022893537	0.024252102	-0.029176833	-0.014523229	0.013106905	-0.01950468	-0.03159239	0.056382466	0.013729838	1.97E-05	0.006035158	0.023451649	0.06362805	0.000851312	-0.038209062	-0.027964165	0.051325466	0.004445453	-0.03147475	-0.02253131	-0.013692605	0.12944262	0.03324918	-0.006501864	-0.009647663	0.032358304	0.016967377	-0.03728454	-0.00557078	0.008770983	0.06494279	0.015888503	-0.008508163	-0.065962195	-0.002087727	-0.026358401	0.09942433	-0.026358686	-0.020296255	-0.010561831	-0.012068123	0.015368171
0.04094996	-0.11842583	-0.041802563	-0.028074123	-0.018830871	0.01788969	-0.050946888	-0.014145426	-0.022923434	0.01827802	-0.022905447	-0.015546535	0.021944936	-0.019615218	-0.025035739	0.0596156	0.016181674	-0.011503757	0.010177304	0.020366536	0.055201333	-0.003558322	-0.0311397	-0.036240283	0.044271834	-0.005722901	-0.035915345	-0.015422058	-0.006161333	0.13124284	0.035564207	-0.009605591	-0.007993165	0.030074837	0.014807327	-0.040413555	0.007522799	0.005595416	0.054617647	0.013844916	-0.006389578	-0.052993257	0.000748915	-0.001203789	0.10663468	-0.015476279	-0.026027557	-0.01204362	-0.012874991	0.013230272
0.029672341	-0.112163104	-0.034604505	-0.022164784	-0.018407423	0.024592483	-0.0627006	-0.022408353	-0.025767403	0.022989415	-0.022972686	-0.015402636	0.025848152	-0.027766155	-0.03204163	0.05876403	0.010346082	0.000983346	0.011084039	0.026021585	0.05901894	0.002139995	-0.023239156	-0.025988115	0.047466684	0.005178396	-0.025729224	-0.013571301	-0.017163817	0.13592613	0.030214654	-0.001267517	-0.010705518	0.03529883	0.018039357	-0.042147476	-0.000389271	0.012020581	0.058732525	0.00919974	-0.008301896	-0.06604013	0.002256	-0.012472073	0.101303995	-0.021939537	-0.010334738	-0.003595885	-0.020602275	0.005901696
0.025972843	-0.11955495	-0.02056023	-0.024982221	-0.01805765	0.024658063	-0.051144544	-0.019590396	-0.026605546	0.028701216	-0.03132273	-0.013632093	0.0168647	-0.013598196	-0.02836883	0.05713996	0.019763889	0.006096119	0.008406838	0.028563749	0.05697886	-0.001431498	-0.027391698	-0.0304654	0.043090615	0.007162918	-0.032910656	-0.016093958	-0.015131889	0.13238081	0.040026534	-0.003662571	-0.013079586	0.03053454	0.028728016	-0.031978272	0.001879202	0.004567295	0.061850376	0.010652253	-0.003659703	-0.0566171	0.005707631	-0.026655333	0.09788793	-0.022213383	-0.01174794	-0.00367352	-0.02060599	0.013244215
0.030694276	-0.108131826	-0.014033838	-0.02554076	-0.008689854	0.01504247	-0.058744084	-0.020637522	-0.013647064	0.022693696	-0.02694949	-0.014183598	0.007435372	-0.026055578	-0.027556807	0.05285492	0.007738206	0.008307183	0.01136246	0.019707223	0.05034304	-0.003956243	-0.036477827	-0.030998701	0.050190136	0.002844175	-0.036655944	-0.013379139	-0.011249073	0.13222425	0.035720065	0.002281932	-0.018004254	0.03143452	0.021908235	-0.04018636	-0.005082896	0.015645398	0.056466058	0.015001734	-0.011864394	-0.07031697	-0.005666389	-0.02691923	0.092453994	-0.02007457	-0.027408814	-0.01420548	-0.012792024	0.016110413
0.021339996	-0.13748048	-0.03072038	-0.040952053	-0.020409154	0.038051505	-0.017279966	-0.015866823	-0.033924177	0.028304836	-0.03315194	0.000676614	0.024925567	-0.010221508	-0.027140144	0.057577737	0.013290592	0.003740387	0.011437262	0.03031816	0.055058293	-0.01448343	-0.038197074	-0.02407683	0.050336275	0.002282886	-0.035175417	-0.002115374	0.002538473	0.12201945	0.054810755	-0.006519576	-0.00463731	0.024481066	0.028919563	-0.040252868	-0.000674191	-0.004758062	0.06752298	0.02173486	-0.001867775	-0.065350905	0.036612924	-0.03279326	0.092079885	-0.019673252	-0.016294906	-0.041313425	-0.020162957	0.008815566
0.03122415	-0.114756875	-0.026726006	-0.027053835	-0.016616121	0.025137937	-0.04879787	-0.017142607	-0.027673818	0.022961032	-0.029046942	-0.01369811	0.021837339	-0.012347207	-0.026815698	0.059590813	0.007288851	0.009504746	0.013682019	0.023755277	0.06262853	-0.001616851	-0.029517239	-0.040915266	0.043602496	-0.008995845	-0.03270252	-0.011805656	0.001035825	0.13051474	0.039138507	-0.007360678	0.002394646	0.029379653	0.023487113	-0.044794235	0.003906886	0.006382615	0.06427776	0.014434521	-0.003193608	-0.052722637	0.005876105	-0.015928948	0.100077406	-0.01971366	-0.021848252	-0.010333237	-0.019220898	0.011085529
0.034409367	-0.10582968	-0.030477883	-0.027564662	-0.013936482	0.017972566	-0.047033846	-0.016526451	-0.021719595	0.01723886	-0.02708805	-0.018550081	0.011439902	-0.017296713	-0.02844821	0.0565723	0.009375426	0.003239482	0.00469504	0.022779932	0.058077123	-0.001148947	-0.026917623	-0.032410245	0.05005365	-0.013996413	-0.031403262	-0.016850319	-0.008115126	0.13334571	0.02073241	-0.009202908	-0.011967495	0.031047845	0.01976897	-0.045186717	-0.000912838	0.008859261	0.063258685	0.013843053	-0.014245803	-0.057382736	-0.009135636	-0.015145443	0.09508439	-0.023935169	-0.025451582	-0.000536368	-0.007279524	0.004322758
0.029003955	-0.10181807	-0.026170207	-0.021469768	-0.025235163	0.021713354	-0.05926911	-0.029274415	-0.012775891	0.026903091	-0.027349569	-0.023778029	0.009614485	-0.019996021	-0.028594572	0.05177881	0.002297872	-0.004196087	-0.006347545	0.029186202	0.058111463	-0.007382103	-0.033561647	-0.030520396	0.04828386	-0.004539454	-0.025054695	-0.017655505	-0.016508617	0.13826385	0.019056736	-0.029183274	-0.018127324	0.033693045	0.014892958	-0.053777125	-0.0043111	0.010423337	0.053166017	0.025300719	-0.025613943	-0.052480057	0.0051099	-0.006669964	0.09949515	-0.038455714	-0.020490482	-0.015583803	-0.01863554	0.012298978
0.03985761	-0.112779565	-0.03482492	-0.030331826	-0.025119632	0.032302294	-0.055711623	-0.01855701	-0.02202777	0.011614881	-0.011718041	-0.01867151	0.015867304	-0.012045232	-0.03424831	0.053349927	0.008742914	0.000577493	0.021633083	0.025140379	0.06943878	-0.00851428	-0.045855585	-0.044427566	0.055798195	-0.014479211	-0.021605568	-0.015057272	-0.005982409	0.1321327	0.039963223	-0.03405109	-0.006951831	0.031842124	0.009393936	-0.06297694	-0.001169992	0.01568397	0.062414557	0.02536182	-0.002211473	-0.05507273	0.019213652	-0.015036774	0.10059965	-0.029797297	-0.026275976	-0.03536887	-0.017748429	0.010314432
0.03309306	-0.11960493	-0.037713435	-0.026816295	-0.016187448	0.026671708	-0.04504721	-0.017432017	-0.024553139	0.023398925	-0.027731894	-0.015542362	0.013462575	-0.021016693	-0.03314314	0.059314083	0.013623083	0.00175001	0.007807919	0.022956196	0.06512171	0.003283186	-0.038789377	-0.030746887	0.05156428	0.005492635	-0.0331654	-0.023890562	-0.009942931	0.12700662	0.03544554	-0.001734733	-0.006251524	0.03144403	0.01626642	-0.033800095	-0.005022214	0.006580572	0.064554535	0.015549733	-0.007111545	-0.0638616	-0.001282912	-0.02735374	0.0995594	-0.023965076	-0.020860547	-0.009590021	-0.012721624	0.015512363
0.039898343	-0.11640868	-0.041961662	-0.027440222	-0.018801896	0.0171556	-0.053055618	-0.014922417	-0.02272019	0.018610325	-0.023728626	-0.014839035	0.020728987	-0.019341728	-0.024098177	0.057180952	0.017785486	-0.012068507	0.008570823	0.020653307	0.055089653	-0.003984423	-0.030354375	-0.03318499	0.043918483	-0.005083058	-0.035667293	-0.015126636	-0.008577388	0.13347435	0.03412054	-0.011522817	-0.011664739	0.031101294	0.015093968	-0.042434514	0.007589963	0.008253126	0.054576896	0.012567855	-0.006270058	-0.055914003	-0.000919733	-0.001646539	0.10645908	-0.016559765	-0.024437895	-0.011654266	-0.012577433	0.014132298
0.025248293	-0.112691656	-0.03006845	-0.023312194	-0.017958827	0.026068686	-0.05544413	-0.02143233	-0.028226715	0.025424158	-0.026909199	-0.013387813	0.025842948	-0.02340422	-0.030619811	0.05973344	0.009081317	0.006128904	0.009995667	0.026490405	0.05962112	0.001189329	-0.022856427	-0.026270216	0.045211185	0.004148616	-0.02650351	-0.011774696	-0.013220946	0.13463682	0.033038404	-0.000602754	-0.007529582	0.033979904	0.022553986	-0.04129103	8.53E-05	0.008794179	0.060671844	0.009533973	-0.006660141	-0.063474216	0.00429051	-0.016467473	0.09928942	-0.022308195	-0.00995045	-0.002094939	-0.02135108	0.006525083
0.028244356	-0.11722691	-0.020963173	-0.023139399	-0.017661193	0.022624986	-0.06016484	-0.01989234	-0.020431086	0.026211174	-0.02809452	-0.015803773	0.015441221	-0.01682402	-0.030356025	0.055993177	0.01825798	0.002546949	0.011258977	0.02882546	0.054562505	-0.001869249	-0.029403998	-0.029984556	0.046137925	0.008887282	-0.029828412	-0.017942177	-0.021937322	0.13372412	0.03834756	-0.005830314	-0.019000856	0.032494612	0.026392756	-0.034163535	-1.87E-05	0.008472228	0.05997204	0.011125889	-0.006570251	-0.060048588	0.005313024	-0.024798768	0.099381015	-0.02266915	-0.010991292	-0.005943907	-0.020552937	0.011549067
0.032284353	-0.1102764	-0.012202096	-0.026088767	-0.008901042	0.014844559	-0.056176055	-0.021791877	-0.018080823	0.024271343	-0.028684959	-0.014056334	0.007666207	-0.024838358	-0.025754645	0.053576715	0.010665734	0.010233559	0.009634225	0.019289035	0.05202984	-0.002082213	-0.033305537	-0.03434623	0.046995003	0.001539092	-0.04128686	-0.013128329	-0.005083771	0.13148479	0.036396753	0.005477909	-0.013502245	0.029433347	0.02290713	-0.037301306	-0.002267472	0.013481637	0.05617516	0.013606519	-0.01004749	-0.06622727	-0.007535121	-0.025475515	0.092496246	-0.018125888	-0.029447647	-0.012025186	-0.014086857	0.019103667
0.023661243	-0.13225548	-0.042770952	-0.030097185	-0.027287442	0.030362828	-0.024518829	-0.020316172	-0.028201487	0.026897075	-0.033092	-0.008489804	0.026696797	-0.022733675	-0.026009923	0.058131702	0.01876589	-0.011869286	-0.001351733	0.029092044	0.05028636	-0.008899525	-0.01999388	-0.023738353	0.047453977	0.010338152	-0.035905857	-0.010688546	-0.012686805	0.12371239	0.03753106	-0.000285495	-0.007682283	0.028624801	0.02264464	-0.026997767	-0.001159434	-0.006685141	0.055535186	0.024722086	-0.014203818	-0.053004857	0.010719531	-0.01515059	0.09750363	-0.025814513	-0.022480834	-0.017760055	-0.019142553	0.013293937
0.025549676	-0.12761655	-0.04595582	-0.02569975	-0.025816055	0.02946972	-0.0446097	-0.016993484	-0.028259825	0.028913083	-0.029914254	-0.012446965	0.036049243	-0.026200244	-0.02838208	0.0539666	0.011532228	-0.002155521	0.003679468	0.022692703	0.053436782	-0.007405213	-0.0317036	-0.033693504	0.05194584	0.003945923	-0.03218851	-0.013345731	-0.008538219	0.12748778	0.03537597	-0.000141814	0.002176591	0.028850414	0.01691862	-0.035031065	-0.002430402	0.006886589	0.06622621	0.025822908	-0.004778962	-0.05936557	0.009048923	-0.02379197	0.09802408	-0.024882626	-0.023035424	-0.018138478	-0.011900764	0.007897196
0.0376143	-0.13234282	-0.04415575	-0.036409926	-0.021543922	0.02960561	-0.03185096	-0.016000781	-0.02733747	0.017614497	-0.016761523	-0.01444534	0.024735129	-0.023831539	-0.031607047	0.06344557	0.015386718	-0.011693788	0.007978748	0.026798977	0.055879433	-0.006295819	-0.034972634	-0.035087455	0.052668773	-0.000932921	-0.035189833	-0.011907588	-0.002612823	0.12354902	0.039381273	-0.00704667	-0.005043223	0.026691364	0.012655858	-0.032795187	0.002898405	-0.005764793	0.055006683	0.023287395	-0.00927633	-0.048546102	0.020872654	-0.009842729	0.09888005	-0.017567134	-0.02413558	-0.024916833	-0.014599375	0.004740172
0.027637511	-0.11336393	-0.023890695	-0.02188463	-0.014886536	0.017918048	-0.066965885	-0.01637819	-0.012930075	0.025004126	-0.023621956	-0.01812944	0.030192962	-0.02626752	-0.026263144	0.06330674	-0.002623512	-0.004640989	0.004135127	0.02888619	0.04936131	-0.001416067	-0.02952539	-0.03855637	0.04378245	0.000123373	-0.030165622	-0.009077275	-0.013454169	0.13440521	0.030930841	-0.00241268	-0.010393565	0.033898257	0.023401694	-0.036565796	0.005380239	0.00381853	0.050013468	0.014730649	-0.017967606	-0.044949535	0.012837418	-4.68E-05	0.10288285	-0.015218258	-0.008788036	-0.003343501	-0.025052074	-0.002860206
0.02960025	-0.12748547	-0.045531217	-0.028567601	-0.024956547	0.035956733	-0.037535854	-0.014725086	-0.034120854	0.023810599	-0.026583746	-0.010148468	0.036374208	-0.018340465	-0.032861132	0.06632128	0.005846554	0.000569702	0.013580074	0.027005741	0.06471896	0.000202763	-0.028186217	-0.035213448	0.04931826	-0.003422602	-0.024564728	-0.012773164	-0.004087206	0.124021746	0.037218746	-0.001935257	0.010136389	0.030036919	0.019518157	-0.039076574	-0.001954696	-0.001954574	0.06753478	0.017484916	-0.005924296	-0.055598203	0.015213914	-0.012748872	0.101821445	-0.021809058	-0.01629264	-0.013448184	-0.021990132	0.001882161
0.031335033	-0.11748876	-0.032684583	-0.02585971	-0.016116224	0.021245252	-0.040806226	-0.016479498	-0.026105372	0.024846882	-0.03321853	-0.016111335	0.026064672	-0.02333471	-0.028172867	0.058884587	0.009188566	0.006253027	0.006163325	0.01929537	0.04701638	-0.002938245	-0.025206523	-0.031048747	0.05020863	-0.004368438	-0.033158347	-0.017839724	-0.005949535	0.124994785	0.028337438	0.012342766	0.000553593	0.029800989	0.018564856	-0.033013806	-0.004551575	0.006906645	0.06824145	0.019673582	-0.00870014	-0.06551735	-0.008221521	-0.026426928	0.095561124	-0.021639224	-0.02747373	-0.00378084	-0.00819367	0.008804091
0.031633317	-0.111699976	-0.029498445	-0.029150832	-0.027015977	0.029008633	-0.044909105	-0.018791812	-0.01760544	0.016853629	-0.02450793	-0.016652703	0.007188996	-0.012236492	-0.031496387	0.05070083	0.008653692	-0.000156966	0.010628331	0.024913376	0.06703794	-0.009641139	-0.046983503	-0.037152868	0.05446388	-0.005949996	-0.025206193	-0.021364382	-0.006872692	0.13000311	0.03841173	-0.033313174	-0.01672439	0.030924393	0.016264353	-0.06124554	-0.004503876	0.01410322	0.058320735	0.02722672	-0.009439154	-0.05879381	0.013827146	-0.019018402	0.09990306	-0.034020916	-0.02797613	-0.035279438	-0.017347155	0.019481393
0.023513228	-0.10718914	-0.025476051	-0.025864176	-0.018177176	0.021918425	-0.038866434	-0.01932066	-0.006794113	0.019736627	-0.0323899	-0.014960666	0.003170531	-0.023752384	-0.033374395	0.058077443	-0.001150427	-0.001621716	0.009917573	0.02366957	0.053432386	-0.007941817	-0.038964376	-0.0198826	0.055214316	0.008674298	-0.023869349	-0.021496814	-0.01968311	0.12611212	0.035179548	-0.011207658	-0.024165845	0.034200083	0.022212856	-0.047814168	-0.013005276	0.007329485	0.053839203	0.023614554	-0.023968888	-0.07099041	0.0026075	-0.022624321	0.09797228	-0.032363284	-0.025206715	-0.0215834	-0.014853478	0.016751248
0.029992957	-0.11487998	-0.03277567	-0.025815617	-0.024102736	0.023295444	-0.035794355	-0.009733547	-0.018065995	0.020261126	-0.035863873	-0.020362299	0.010535126	-0.014792429	-0.027195316	0.05394614	0.011729708	-0.0060076	-0.009713071	0.023269689	0.060906574	-0.000481685	-0.047192052	-0.033070095	0.052874107	-0.002009052	-0.033614572	-0.036266845	-0.00686471	0.12438443	0.02723454	-0.010770801	-0.019164909	0.03389718	0.01747918	-0.04291366	-0.003886433	0.011967468	0.06004076	0.024685314	-0.0127159	-0.05604386	-0.002796166	-0.025789503	0.10207307	-0.030405467	-0.020194707	-0.013117265	-0.013045563	0.019047122
0.025737569	-0.11393219	-0.04016164	-0.026970636	-0.025695458	0.030356491	-0.03204788	-0.02021309	-0.022339387	0.02339274	-0.029307207	-0.01516992	0.014228676	-0.018159008	-0.03552733	0.06442902	0.00563019	-0.003779785	0.003524238	0.028413638	0.06414421	-0.001919407	-0.03112843	-0.021493834	0.050557945	0.003108982	-0.018615536	-0.021631913	-0.017434275	0.12735294	0.027369233	-0.018271284	-0.011046123	0.032582358	0.0188462	-0.04378846	-0.009052374	-0.003125047	0.05840359	0.019755311	-0.020020725	-0.05991381	0.00579018	-0.011086763	0.10069628	-0.034268115	-0.018728925	-0.008964253	-0.017621232	0.01016087
0.026707469	-0.11993946	-0.0351357	-0.029172314	-0.018837702	0.02953857	-0.038789026	-0.016749095	-0.026566783	0.02519155	-0.028042784	-0.013403432	0.02678416	-0.021597411	-0.031146731	0.063674234	0.000505254	0.004822571	0.004675652	0.025642859	0.061625544	-0.000858546	-0.03514991	-0.034299098	0.04942355	-0.002413229	-0.028773997	-0.014114486	-0.000177032	0.12625988	0.03381461	-0.004169672	0.001906663	0.029658718	0.0191235	-0.04098799	-0.002068345	0.000648945	0.061861757	0.020031756	-0.010838025	-0.0560238	0.01315475	-0.015068	0.09839792	-0.022034379	-0.018424092	-0.013532604	-0.018483477	0.005025949
0.030653622	-0.114135586	-0.03037638	-0.027398106	-0.013606068	0.021530377	-0.04460218	-0.014739498	-0.020352334	0.021860233	-0.024541654	-0.017459318	0.018884743	-0.025205037	-0.033028424	0.06476215	0.001419598	0.005634867	0.014005145	0.019498108	0.05637882	-0.001836573	-0.035953484	-0.03531341	0.051116236	-0.001690791	-0.030626483	-0.015242551	-0.005753377	0.12681788	0.035283115	0.00229274	-0.001125388	0.02900312	0.019770415	-0.03552019	-0.003794171	0.001722564	0.061519124	0.017450552	-0.011225696	-0.056461386	0.002039197	-0.02138404	0.09646881	-0.020226927	-0.0258899	-0.005869496	-0.008612749	0.004547807
0.03154074	-0.118553646	-0.036012713	-0.03021331	-0.016215064	0.026472071	-0.028379645	-0.015800532	-0.026195964	0.020416265	-0.028731514	-0.016061813	0.01794826	-0.024058653	-0.032967366	0.06630571	0.006599054	0.001437082	0.003758262	0.022535391	0.058071885	0.002276517	-0.033220857	-0.026206043	0.051595032	0.000890647	-0.030929051	-0.022774864	-0.003366047	0.12153819	0.030922541	0.006536567	-0.004235888	0.03148045	0.015727127	-0.034053765	-0.005679144	-0.000216856	0.060696386	0.018336825	-0.012894012	-0.06288652	-3.71E-05	-0.021033796	0.09812966	-0.022606974	-0.021881973	-0.006881754	-0.013352006	0.010786135
0.04136309	-0.12012932	-0.03454014	-0.030664442	-0.01591063	0.022763142	-0.04012918	-0.011229843	-0.022838248	0.016377624	-0.022334924	-0.021505574	0.021523876	-0.021729445	-0.031191574	0.066093996	0.006492277	-0.003369032	0.006202577	0.021505458	0.055629022	0.001498333	-0.040676266	-0.039457325	0.05191064	-0.008573495	-0.033875234	-0.02467639	0.001718038	0.12203987	0.031818055	0.002721557	-0.002982378	0.030691672	0.011497579	-0.036313362	0.000770917	0.00312229	0.059712283	0.019862738	-0.009744862	-0.05311165	0.005096968	-0.014701608	0.10232313	-0.016721947	-0.022699378	-0.01157307	-0.013054889	0.006816555
0.034337346	-0.10631379	-0.027602648	-0.018445682	-0.015773166	0.017685028	-0.07887707	-0.019269202	-0.003656889	0.021797106	-0.023611924	-0.018241366	0.01937161	-0.034568083	-0.029283013	0.052461892	-0.01149712	-0.000840255	0.008170664	0.019887503	0.05866331	-0.000231522	-0.047502413	-0.045900624	0.056031585	-0.002414331	-0.03055384	-0.017577346	-0.009641089	0.13209921	0.02710491	-0.006608989	-0.00801431	0.034779437	0.012528418	-0.05212631	-0.008795738	0.023149755	0.054207377	0.024230441	-0.022316327	-0.064435005	-0.000680879	-0.008433707	0.10095994	-0.023342635	-0.028629702	-0.025605336	-0.020043753	0.010275284
0.03885727	-0.119457066	-0.030923411	-0.029761512	-0.01649787	0.021043073	-0.04573096	-0.014411202	-0.03132675	0.026551997	-0.030920904	-0.014501181	0.02201127	-0.019209126	-0.025582531	0.061940808	0.008954424	-2.70E-06	0.011141233	0.018150302	0.057857156	-0.001400672	-0.037629694	-0.034400657	0.044989962	-0.00883358	-0.041763663	-0.014787043	0.007665372	0.1282031	0.038604658	0.007177937	0.001930972	0.027188592	0.0207179	-0.040122066	0.004437227	0.005592867	0.06601149	0.009301944	-0.00556105	-0.05956658	0.006867855	-0.020114526	0.10195235	-0.014744864	-0.02013962	-0.015293255	-0.011315666	0.009162054
0.033589836	-0.1282346	-0.047482044	-0.03393318	-0.016951669	0.028291602	-0.021540286	-0.015948571	-0.03190281	0.023613937	-0.028986922	-0.010869226	0.0296141	-0.030876134	-0.033448327	0.0714018	0.002925706	-0.001801939	0.009575431	0.019818129	0.054257236	-0.00021454	-0.029120399	-0.024709223	0.05190933	0.000928986	-0.033159066	-0.014395138	0.004106834	0.117971174	0.0346335	0.015888967	0.008396675	0.026758112	0.014709109	-0.030805675	-0.005085202	-0.007847765	0.06292908	0.017878411	-0.013487695	-0.06666899	0.007252411	-0.014498329	0.09904817	-0.016138379	-0.026423922	-0.014179027	-0.010634353	0.005207198
0.026099801	-0.11893075	-0.030192291	-0.02755848	-0.019609222	0.031215463	-0.0403013	-0.02337412	-0.028557127	0.026414007	-0.03113594	-0.012733271	0.013107543	-0.016275141	-0.036893215	0.064529814	0.013457228	0.007426032	0.006885256	0.032351244	0.068044126	0.005692286	-0.026705265	-0.022731027	0.04679382	0.009965881	-0.02248243	-0.022760171	-0.01413967	0.12914212	0.03280081	-0.011186393	-0.013172262	0.0312557	0.024150709	-0.03907225	-0.00468251	-0.000985468	0.06038971	0.009331894	-0.011316218	-0.06618066	0.008029783	-0.016187074	0.10062052	-0.025915593	-0.009699794	-0.004713842	-0.025226371	0.013097523
0.026309675	-0.1194439	-0.04187803	-0.030751782	-0.024221493	0.027204854	-0.024577757	-0.01427182	-0.031435374	0.02403152	-0.033860542	-0.015562189	0.026132116	-0.017026959	-0.027710233	0.06301645	0.007286978	-0.000213981	-0.001325981	0.023174243	0.06010629	-0.00424911	-0.030098446	-0.030878536	0.04575386	-0.005710856	-0.03157015	-0.018445538	0.005043125	0.12587999	0.032434747	-0.008753616	-6.94E-05	0.02778527	0.019892205	-0.043202553	0.003731084	-0.002417718	0.061085477	0.021043489	-0.008239474	-0.05028529	0.009609458	-0.01201164	0.10202004	-0.024002977	-0.021304471	-0.009644825	-0.012297081	0.009612531
0.029902874	-0.12917624	-0.04552414	-0.03183	-0.022811562	0.03327824	-0.03431807	-0.018873433	-0.027136462	0.024986302	-0.024454838	-0.01568859	0.030000072	-0.027876915	-0.036221348	0.06451242	0.004556175	-0.005141646	0.005889385	0.028498247	0.055235054	-0.004665697	-0.03318084	-0.027544795	0.056680866	0.002432573	-0.027532121	-0.014335556	-0.007672228	0.12343592	0.032034777	6.01E-05	-0.000664561	0.028445102	0.015029274	-0.03417066	-0.005612942	-0.004455741	0.06471156	0.02385531	-0.015645884	-0.058807243	0.021487119	-0.01965938	0.09729676	-0.024231376	-0.016166782	-0.020431265	-0.013758765	-0.003240821
0.03035525	-0.1162793	-0.043901	-0.028499762	-0.017981607	0.029642204	-0.04465769	-0.015747149	-0.019486358	0.01646075	-0.022764254	-0.014601186	0.024263423	-0.027149217	-0.033231903	0.060275145	-0.001339548	-0.005154719	0.007844637	0.025892185	0.060702235	-0.001499089	-0.03728654	-0.028211439	0.05713151	-0.001822078	-0.026018856	-0.015760083	-0.009430942	0.12690318	0.030592749	-0.004458334	-0.007380253	0.03536467	0.01288629	-0.04663392	-0.00590151	0.008745464	0.061035123	0.021628113	-0.015586355	-0.06424641	0.011277637	-0.01542194	0.09986791	-0.024319908	-0.01627477	-0.020494219	-0.016909266	0.001708676
0.034121048	-0.12391439	-0.046545316	-0.03378938	-0.020492714	0.03536508	-0.020424621	-0.011722019	-0.035265297	0.01513159	-0.026388992	-0.016298303	0.020501606	-0.018709965	-0.0384705	0.06818509	0.011212802	0.001360158	0.006088922	0.026202727	0.0690779	0.006732365	-0.03412957	-0.026279123	0.05669207	-0.004043574	-0.025892325	-0.02865352	-0.00120191	0.119289294	0.028899373	0.001903062	-0.002329581	0.03169192	0.014312213	-0.03815543	-0.00580505	-0.000949184	0.069160864	0.015992627	-0.007738881	-0.063114256	0.006178538	-0.024786286	0.0992104	-0.02408143	-0.014861723	-0.007406347	-0.013348771	0.003720357
0.033667292	-0.113282986	-0.035707336	-0.02624942	-0.012389833	0.02035703	-0.04752475	-0.01398685	-0.020469384	0.022325048	-0.028360734	-0.017363187	0.023708494	-0.025569538	-0.028249655	0.06300862	-0.001578165	0.000336938	0.005414054	0.019729964	0.055149943	0.000670505	-0.036068816	-0.034060016	0.049936596	-0.006595429	-0.03438364	-0.016712992	-0.001603945	0.12705538	0.029138627	0.006835965	0.000701816	0.032125633	0.015760405	-0.03809371	-0.001823364	0.00642077	0.06280442	0.017175809	-0.013816415	-0.05912853	-0.000933933	-0.016302295	0.100147255	-0.018475845	-0.021895405	-0.00690271	-0.011054504	0.004692217
0.030974599	-0.11807321	-0.038227387	-0.027386043	-0.017183477	0.02465541	-0.05157523	-0.020492854	-0.020355066	0.023097858	-0.019934768	-0.015817914	0.025813052	-0.03495177	-0.03256071	0.061175995	0.001334224	-0.002548315	0.004297188	0.02335813	0.05672687	-0.000930171	-0.036360335	-0.031927735	0.052893646	0.00406479	-0.03027094	-0.01293698	-0.007066304	0.12933955	0.030087642	-0.001068172	-0.005480631	0.031274457	0.011738447	-0.03891613	-0.00366932	0.005757283	0.05383513	0.020649003	-0.015186973	-0.061188016	0.009109103	-0.009726604	0.09809928	-0.020463808	-0.021389967	-0.01624934	-0.01602345	0.005088458
0.024172306	-0.11662898	-0.030010365	-0.028276011	-0.019302208	0.031807806	-0.03407527	-0.023316829	-0.033147335	0.025766402	-0.03235283	-0.011897133	0.01602495	-0.015594068	-0.034750074	0.063434355	0.012929902	0.012145533	0.009081341	0.028775902	0.06628235	0.002808427	-0.023059554	-0.022069383	0.045755755	0.005992289	-0.024186073	-0.018648544	-0.008572673	0.12853381	0.035193104	-0.006205407	-0.006632973	0.030887755	0.024106657	-0.040829267	-0.003845639	0.000419931	0.06373169	0.011096495	-0.00659064	-0.066689536	0.00521114	-0.021801952	0.09814584	-0.02674526	-0.013730497	-0.004076519	-0.021653788	0.014356655
0.026253914	-0.12131144	-0.050336305	-0.027885614	-0.027643695	0.028407408	-0.033582624	-0.019290816	-0.028193086	0.026356306	-0.031666674	-0.016376635	0.027540814	-0.024621207	-0.029615093	0.058325958	0.009501387	-0.007692243	-0.005736453	0.025384681	0.05901562	-0.004892774	-0.029350605	-0.026441444	0.049761128	0.001590955	-0.029884858	-0.018892128	-0.005403544	0.12873179	0.026833728	-0.011316991	-0.004920548	0.029486723	0.014943989	-0.04158247	-0.000231244	0.000879001	0.059715368	0.023997314	-0.013432095	-0.055162817	0.009163179	-0.010710398	0.10208605	-0.028622622	-0.019939534	-0.013527578	-0.012046501	0.008874332
0.031693663	-0.121940866	-0.041679095	-0.030686105	-0.017635945	0.031263545	-0.04138515	-0.015593376	-0.028180458	0.022031166	-0.020075168	-0.01858916	0.03341792	-0.027703198	-0.03386315	0.064668305	-0.000930853	0.000424343	0.00437726	0.025564346	0.05750436	-0.00127834	-0.03700538	-0.03419491	0.055698037	-0.007047869	-0.02914526	-0.01279739	-0.000811231	0.12566374	0.028836139	0.00419231	0.005301793	0.031043373	0.011697434	-0.03703699	-0.002642325	0.001589242	0.066516005	0.022651894	-0.011252922	-0.0543482	0.017100018	-0.02073471	0.09590867	-0.021349933	-0.014500993	-0.013282321	-0.012528878	-0.007322089
0.03885727	-0.119457066	-0.030923411	-0.029761512	-0.01649787	0.021043073	-0.04573096	-0.014411202	-0.03132675	0.026551997	-0.030920904	-0.014501181	0.02201127	-0.019209126	-0.025582531	0.061940808	0.008954424	-2.70E-06	0.011141233	0.018150302	0.057857156	-0.001400672	-0.037629694	-0.034400657	0.044989962	-0.00883358	-0.041763663	-0.014787043	0.007665372	0.1282031	0.038604658	0.007177937	0.001930972	0.027188592	0.0207179	-0.040122066	0.004437227	0.005592867	0.06601149	0.009301944	-0.00556105	-0.05956658	0.006867855	-0.020114526	0.10195235	-0.014744864	-0.02013962	-0.015293255	-0.011315666	0.009162054
0.033589836	-0.1282346	-0.047482044	-0.03393318	-0.016951669	0.028291602	-0.021540286	-0.015948571	-0.03190281	0.023613937	-0.028986922	-0.010869226	0.0296141	-0.030876134	-0.033448327	0.0714018	0.002925706	-0.001801939	0.009575431	0.019818129	0.054257236	-0.00021454	-0.029120399	-0.024709223	0.05190933	0.000928986	-0.033159066	-0.014395138	0.004106834	0.117971174	0.0346335	0.015888967	0.008396675	0.026758112	0.014709109	-0.030805675	-0.005085202	-0.007847765	0.06292908	0.017878411	-0.013487695	-0.06666899	0.007252411	-0.014498329	0.09904817	-0.016138379	-0.026423922	-0.014179027	-0.010634353	0.005207198
0.026099801	-0.11893075	-0.030192291	-0.02755848	-0.019609222	0.031215463	-0.0403013	-0.02337412	-0.028557127	0.026414007	-0.03113594	-0.012733271	0.013107543	-0.016275141	-0.036893215	0.064529814	0.013457228	0.007426032	0.006885256	0.032351244	0.068044126	0.005692286	-0.026705265	-0.022731027	0.04679382	0.009965881	-0.02248243	-0.022760171	-0.01413967	0.12914212	0.03280081	-0.011186393	-0.013172262	0.0312557	0.024150709	-0.03907225	-0.00468251	-0.000985468	0.06038971	0.009331894	-0.011316218	-0.06618066	0.008029783	-0.016187074	0.10062052	-0.025915593	-0.009699794	-0.004713842	-0.025226371	0.013097523
0.026309675	-0.1194439	-0.04187803	-0.030751782	-0.024221493	0.027204854	-0.024577757	-0.01427182	-0.031435374	0.02403152	-0.033860542	-0.015562189	0.026132116	-0.017026959	-0.027710233	0.06301645	0.007286978	-0.000213981	-0.001325981	0.023174243	0.06010629	-0.00424911	-0.030098446	-0.030878536	0.04575386	-0.005710856	-0.03157015	-0.018445538	0.005043125	0.12587999	0.032434747	-0.008753616	-6.94E-05	0.02778527	0.019892205	-0.043202553	0.003731084	-0.002417718	0.061085477	0.021043489	-0.008239474	-0.05028529	0.009609458	-0.01201164	0.10202004	-0.024002977	-0.021304471	-0.009644825	-0.012297081	0.009612531
0.030148024	-0.12828532	-0.046214115	-0.03120724	-0.02325437	0.033327144	-0.038389437	-0.019150624	-0.026830694	0.02470855	-0.02295804	-0.015977494	0.031249134	-0.028878305	-0.035835754	0.062423352	0.004507649	-0.005398886	0.005178067	0.02827669	0.055686276	-0.004968075	-0.034613416	-0.028555967	0.057388723	0.00172548	-0.027311437	-0.013853852	-0.007980775	0.12492264	0.031150095	-0.00160317	-0.001225399	0.029108195	0.013423412	-0.03635039	-0.005382133	-0.001281669	0.0646704	0.024567014	-0.014662015	-0.059467833	0.021763368	-0.019488383	0.097178355	-0.024646627	-0.015840447	-0.022092244	-0.013784821	-0.003514399
0.034964323	-0.10346124	-0.035345443	-0.022924582	-0.004493805	0.02229676	-0.07301464	-0.014620679	-0.023729809	0.018183505	-0.008009626	-0.029534014	0.037365906	-0.03718809	-0.027694872	0.057952333	-0.009730049	0.008249252	-0.004701798	0.018349377	0.060797706	0.00631217	-0.04574698	-0.048972618	0.05408821	-0.017038679	-0.038987722	-0.009857397	0.006776265	0.136174	0.020175701	0.014244301	0.012637603	0.03854519	-0.000295865	-0.03732144	0.004643144	0.021252142	0.06500619	0.02270555	-0.003582529	-0.042902786	0.001402256	-0.0256116	0.09298916	-0.01714398	-0.011621929	0.003993401	-0.007143769	-0.011113109
0.024191415	-0.13034007	-0.041836265	-0.029859437	-0.026060522	0.029169708	-0.024707805	-0.01985852	-0.027793063	0.026439523	-0.032587055	-0.009688948	0.025542764	-0.023538427	-0.026035009	0.05854381	0.01774532	-0.010848212	-0.002219459	0.02786919	0.05056899	-0.007983625	-0.021149876	-0.024419283	0.047594097	0.009262757	-0.036566626	-0.011592785	-0.011524034	0.12373795	0.036179565	0.001081734	-0.00719515	0.028797388	0.021812066	-0.026613982	-0.001367834	-0.006137728	0.05539721	0.024612613	-0.014428982	-0.052444022	0.00816073	-0.015917605	0.09693687	-0.025711626	-0.023431452	-0.015418734	-0.017582605	0.013258099
0.024904506	-0.12564005	-0.044767838	-0.024021981	-0.025135797	0.028627489	-0.049614917	-0.017483	-0.02718431	0.029393135	-0.029272141	-0.01323003	0.03582146	-0.027627664	-0.028156072	0.052156508	0.011275849	-0.000727269	0.002776625	0.02200124	0.0541686	-0.006576066	-0.03303372	-0.034894962	0.052093565	0.004940286	-0.032515645	-0.013833367	-0.009573768	0.12902492	0.03460682	1.05E-05	0.00162947	0.029686958	0.016167572	-0.035260484	-0.002709455	0.010091048	0.06601057	0.025914315	-0.003874279	-0.059844855	0.006706202	-0.025387505	0.0975737	-0.025405005	-0.02286483	-0.016764568	-0.01169778	0.008819474
0.031738214	-0.13332003	-0.038833883	-0.0348141	-0.020811927	0.03054081	-0.033215106	-0.017016707	-0.026462259	0.019765502	-0.020523455	-0.012876641	0.024448708	-0.022394223	-0.03253347	0.06293843	0.016408322	-0.006781087	0.012123591	0.028817946	0.05451649	-0.006983631	-0.031366646	-0.032868963	0.051358838	0.006378592	-0.03380866	-0.011353903	-0.006755502	0.12384931	0.045442175	-0.005096223	-0.007770954	0.026871644	0.018809129	-0.030780617	0.002881294	-0.005875441	0.055883504	0.021726435	-0.00668538	-0.050821807	0.023493396	-0.016031556	0.09878745	-0.017478475	-0.019906877	-0.02345327	-0.017661458	0.006296995
0.024260089	-0.11348042	-0.026746286	-0.021414286	-0.013791636	0.020803893	-0.062097106	-0.014438024	-0.017077968	0.024908172	-0.025383053	-0.01738136	0.036205716	-0.03132207	-0.029674089	0.067042254	-0.008719627	0.00342385	0.007033264	0.025571726	0.052442864	0.002603918	-0.029923331	-0.03818754	0.046016067	0.002184619	-0.0275669	-0.011558525	-0.007335702	0.13069749	0.031914692	0.00779239	-0.002152599	0.0340395	0.022662316	-0.03702151	0.002460091	0.004944014	0.05388293	0.014558458	-0.014320442	-0.051325105	0.011027044	-0.005311148	0.10250557	-0.013785708	-0.008706747	-0.00017966	-0.024088664	-0.004008901
0.030783065	-0.1164251	-0.030029142	-0.022035813	-0.016559148	0.02562834	-0.060924128	-0.018797435	-0.024606667	0.022828408	-0.023328414	-0.022218311	0.029383825	-0.030407753	-0.030493384	0.055543784	0.007754717	0.006984484	-0.000331894	0.023311922	0.057947572	0.004807883	-0.03661851	-0.039726682	0.051758982	0.003527165	-0.03394057	-0.02331806	-0.004115856	0.12934656	0.030272553	0.008562808	-0.003667142	0.035252906	0.010737753	-0.036158543	-0.000186878	0.018098788	0.060819246	0.021394331	-0.002699125	-0.059110872	0.001441066	-0.026298225	0.09911383	-0.021099253	-0.013982129	-0.007095461	-0.019155407	0.010609742
0.031204894	-0.123010285	-0.034850664	-0.027432615	-0.014974981	0.018012734	-0.040927816	-0.018740937	-0.021543914	0.028554033	-0.032936063	-0.014044457	0.019315964	-0.02704456	-0.026682843	0.059122026	0.013283859	-0.003665797	0.003632163	0.020696336	0.046327192	-0.004868394	-0.027393771	-0.028300053	0.047814406	0.005807582	-0.0408914	-0.014272361	-0.009489485	0.12658153	0.033535257	0.00956643	-0.005902727	0.027021337	0.02103469	-0.024280207	-0.001914019	-0.000618596	0.059968486	0.017959157	-0.014229749	-0.0599407	-0.003519788	-0.021276178	0.096659675	-0.018927176	-0.028272808	-0.007720939	-0.007385071	0.011895156
0.036270555	-0.114733934	-0.024010729	-0.030550435	-0.009563835	0.017426413	-0.039899047	-0.013328778	-0.025725814	0.020777388	-0.033699118	-0.017707307	0.01594674	-0.012253467	-0.023931758	0.059889246	0.010449905	0.00516123	0.009855255	0.021315463	0.04998818	-0.003889215	-0.027352009	-0.034780458	0.045693874	-0.014167629	-0.04238541	-0.01430755	0.003155837	0.12764777	0.03484808	0.007875808	-0.003338736	0.02833602	0.024923645	-0.036043633	0.00550979	0.004176665	0.068774566	0.012581817	-0.007300784	-0.053990968	-0.000736799	-0.026572319	0.09720743	-0.015427118	-0.022215655	-0.004954265	-0.007592268	0.005804548
0.029322222	-0.123496026	-0.040784486	-0.029927144	-0.021576606	0.02812617	-0.03553007	-0.016674265	-0.031880748	0.023753189	-0.027257785	-0.012845817	0.030360501	-0.024361199	-0.027655464	0.05697474	0.013332944	-0.000990829	0.001440489	0.022755036	0.053144865	-0.004985641	-0.02886827	-0.029062575	0.051079635	-0.002648385	-0.033827987	-0.012962657	-0.0037916	0.12663165	0.031240046	0.003814225	-0.001392969	0.02993943	0.015630925	-0.036040768	-0.001265727	0.005347968	0.06426423	0.021646341	-0.005895312	-0.06061453	0.005142523	-0.022397043	0.095141694	-0.02281438	-0.022176856	-0.013493678	-0.011516088	0.006817148
0.027927896	-0.1068709	-0.032436095	-0.022281745	-0.017993523	0.020645995	-0.050579574	-0.018362358	-0.020982165	0.022546824	-0.028995622	-0.01837941	0.016988238	-0.01948029	-0.026909929	0.0529589	0.011840308	0.002684891	0.002447555	0.020816747	0.055181645	-0.003738305	-0.030580044	-0.028927475	0.04797888	-0.001733158	-0.02975509	-0.01916482	-0.014913201	0.13327172	0.0281959	-0.006827836	-0.010620645	0.034743357	0.016588477	-0.041498944	-0.002670603	0.013843017	0.062164266	0.019587068	-0.007400503	-0.060882565	-0.01003687	-0.024035284	0.09777285	-0.029242368	-0.023128305	-0.002029449	-0.009802776	0.015145776
0.025749631	-0.114547	-0.03335312	-0.025368271	-0.018861398	0.023391727	-0.0541272	-0.023493223	-0.018693592	0.024502784	-0.024848891	-0.01630144	0.023001228	-0.029188579	-0.02958794	0.05524712	0.005700032	-0.002305659	0.00214414	0.027478369	0.052688003	-0.005719325	-0.027299017	-0.02831329	0.050489485	0.004161377	-0.03000424	-0.010022154	-0.014183559	0.13409962	0.028854176	-0.007407859	-0.013185313	0.032077476	0.018074466	-0.041080207	-0.001332133	0.00741464	0.05505461	0.020712858	-0.016281739	-0.058355503	0.009088595	-0.012691209	0.096791655	-0.024905344	-0.01755759	-0.01360784	-0.01670994	0.004677106
0.027714303	-0.12857147	-0.035793547	-0.028630879	-0.018352745	0.029279007	-0.037645563	-0.020631652	-0.024480173	0.027023586	-0.030649543	-0.008418885	0.028785871	-0.028662875	-0.032385405	0.063056484	0.005948641	0.00113565	0.011289672	0.02581759	0.04943378	-0.003273281	-0.025733601	-0.026249474	0.05236268	0.008768719	-0.029701034	-0.01168937	-0.010803324	0.12145093	0.037127424	0.011469127	-0.000640511	0.0293229	0.020368159	-0.030248577	-0.008690153	-0.000869728	0.062105067	0.020545393	-0.014463799	-0.07020945	0.008681762	-0.019939903	0.09629509	-0.020238386	-0.022924365	-0.018768735	-0.019942349	0.008132082
0.036671087	-0.11231997	-0.033634335	-0.028391484	-0.017591374	0.021078872	-0.0423609	-0.018722065	-0.0229608	0.018090116	-0.022056347	-0.017420392	0.019863732	-0.025668204	-0.028263751	0.05929653	0.005739862	0.000724459	0.011144783	0.01694229	0.053348213	-0.005938562	-0.031400703	-0.036351856	0.050448593	-0.009066381	-0.033722892	-0.01232453	-0.00114129	0.12700035	0.03224825	-0.000463418	0.000634126	0.0296782	0.012169366	-0.042205527	-0.00252469	0.007063793	0.058391824	0.02304487	-0.010726949	-0.05745415	-0.003451189	-0.014598569	0.096377656	-0.023025258	-0.03580365	-0.014795125	-0.009020917	0.012178855
0.0332977	-0.11422721	-0.022801688	-0.028738948	-0.010798276	0.020557383	-0.042220693	-0.017115343	-0.025101792	0.02039963	-0.026173178	-0.015704123	0.013409971	-0.01997252	-0.030932631	0.060021292	0.012958782	0.012462215	0.017087495	0.018349128	0.053263064	-0.002343794	-0.02998468	-0.03347211	0.04954605	-0.00259621	-0.034329582	-0.015559694	-0.005600612	0.1266034	0.0380539	0.006967597	-0.003761827	0.028634014	0.020808354	-0.03358335	-0.003426897	0.006373562	0.06512232	0.015129285	-0.003418261	-0.0638623	-0.006857964	-0.0314865	0.09274222	-0.019607292	-0.03018099	-0.004808799	-0.007724277	0.013020348
0.019375412	-0.12836461	-0.03771932	-0.022475263	-0.024385666	0.030960416	-0.04917122	-0.016516784	-0.022511726	0.032049157	-0.034175437	-0.007704557	0.031358488	-0.019663615	-0.027368406	0.0550299	0.010248527	0.001132718	0.00328963	0.027413562	0.059788253	-0.003120639	-0.03482891	-0.036975946	0.046975326	0.012743573	-0.029843694	-0.01558286	-0.014249126	0.12731777	0.041989513	-0.007110775	-0.001470708	0.030833973	0.023944857	-0.032825004	-0.003191989	0.005213608	0.06112021	0.023662752	-0.005224058	-0.05684317	0.009938027	-0.020093087	0.100945644	-0.024650766	-0.018673865	-0.016233575	-0.024294822	0.016311286
0.032006968	-0.12152057	-0.023915727	-0.033575602	-0.009059373	0.024117054	-0.024619468	-0.013823004	-0.02884672	0.023906328	-0.031739764	-0.015905714	0.014557501	-0.015970979	-0.03280352	0.07171799	0.006543602	0.011526958	0.011723322	0.022926675	0.056068983	0.001849703	-0.03144034	-0.031813364	0.047346417	-0.003412565	-0.03606639	-0.018113706	0.003683804	0.12024862	0.03851014	0.012287055	0.002566318	0.025811255	0.025420247	-0.026022622	-0.001426971	-0.009549246	0.06669507	0.012581933	-0.009362249	-0.055219464	0.004640031	-0.028577266	0.09502242	-0.015639033	-0.0216882	-0.000421849	-0.010400356	0.005634314
0.036336526	-0.119398735	-0.03297213	-0.035127442	-0.016065741	0.022100572	-0.022816377	-0.014305044	-0.030126806	0.018398074	-0.029986802	-0.015295313	0.023007892	-0.013076305	-0.026317421	0.06582613	0.010118092	-0.00050815	0.012226881	0.022360245	0.045074347	-0.009476214	-0.019882219	-0.028877838	0.046498004	-0.016611738	-0.034450088	-0.009344028	0.002333878	0.12348837	0.03384422	0.003770273	0.000585195	0.026578637	0.021767246	-0.037590843	0.003667622	-0.00616455	0.06592079	0.017403232	-0.010411861	-0.05357505	0.006006358	-0.015647393	0.09703903	-0.017809521	-0.026974024	-0.009323997	-0.007659287	0.001965754
0.032646157	-0.11590584	-0.036523707	-0.023748482	-0.014778764	0.02347724	-0.06295595	-0.020516092	-0.025634289	0.022589412	-0.02408162	-0.016264988	0.032641597	-0.02700977	-0.028855857	0.05610303	0.008415117	0.002837514	0.011661883	0.02419307	0.051566698	-0.001536125	-0.022763742	-0.032150097	0.049428202	-0.002347837	-0.031086026	-0.009911896	-0.01066136	0.13365968	0.030878318	0.005991363	-0.002265003	0.033672478	0.015757982	-0.039739285	0.001605261	0.013932829	0.065526575	0.014560905	-0.00530904	-0.064625725	0.002998785	-0.018041607	0.099437505	-0.018131668	-0.015024079	-0.007903412	-0.015834264	0.002036463
0.024499185	-0.119034395	-0.037331823	-0.02584318	-0.019965908	0.026897602	-0.04302185	-0.015348729	-0.024509016	0.026111271	-0.027813036	-0.012203146	0.03759599	-0.029661067	-0.027430782	0.061849393	-0.003643083	0.0013274	0.003606405	0.021227462	0.051914662	-0.004239588	-0.03305146	-0.033333875	0.049655452	-0.001300064	-0.029418752	-0.009741367	-0.002143499	0.12571011	0.033042558	0.006852741	0.005361231	0.031951513	0.01652747	-0.03934492	-0.003227988	0.00530884	0.059848204	0.023999495	-0.011063259	-0.059136115	0.008760412	-0.014152793	0.09803445	-0.0210336	-0.021186633	-0.014014584	-0.017461803	0.004122545
0.031596053	-0.12743308	-0.042772394	-0.029101746	-0.013770749	0.033137623	-0.04800943	-0.011452886	-0.031805772	0.022123417	-0.028328987	-0.00697878	0.030351317	-0.007093655	-0.030181864	0.06700241	0.006490496	0.005684058	0.02586215	0.02926106	0.072499454	0.003384256	-0.02602103	-0.043949507	0.043818805	-0.007197169	-0.031765953	-0.006122996	-0.001713954	0.12818158	0.047952473	-0.005153922	0.014417542	0.028585056	0.028988736	-0.036401007	0.006552884	-0.003986162	0.07307876	0.007204396	-7.65E-05	-0.04689295	0.016674653	-0.013415035	0.10447185	-0.01230702	-0.012842995	-0.008041046	-0.022927316	-0.000649667
0.0334258	-0.12287871	-0.026124509	-0.029351547	-0.020811236	0.025902485	-0.04578752	-0.020658249	-0.024408327	0.020225948	-0.026534108	-0.016677463	0.024891965	-0.019755505	-0.032973077	0.063952334	0.008947907	0.001688697	0.019987155	0.029116536	0.050269615	-0.005857925	-0.019851426	-0.034797747	0.048642557	-0.001442591	-0.028172089	-0.012220208	-0.006877156	0.12651534	0.039738752	-0.002029241	-0.007056888	0.02769071	0.024801595	-0.040880293	0.002494973	-0.000575705	0.059594005	0.016318284	-0.011194189	-0.055569436	0.018151728	-0.011490028	0.101306796	-0.017994681	-0.018085262	-0.017636944	-0.02226752	0.002886815
0.0404857	-0.11109578	-0.04174924	-0.026408643	-0.016975248	0.019922901	-0.055336054	-0.016948814	-0.023534223	0.019416012	-0.023360124	-0.02052367	0.026176352	-0.02212448	-0.028500188	0.0576743	0.005957435	-0.003418524	0.007501067	0.020984232	0.0523815	-0.003645068	-0.02905286	-0.03426935	0.051551014	-0.016651718	-0.029872872	-0.014658188	-0.006774575	0.13258037	0.021101817	-0.00440983	-0.001701306	0.03173945	0.011102588	-0.045751635	0.000170735	0.01096002	0.067291774	0.017373525	-0.012032336	-0.059954703	-0.002071691	-0.011298784	0.10014597	-0.021876985	-0.023755021	-0.008232211	-0.006668611	-0.00052023
0.026616905	-0.1169875	-0.050640836	-0.02620699	-0.017919693	0.02547852	-0.039565735	-0.009985016	-0.029903384	0.021897355	-0.027061053	-0.008802352	0.035894994	-0.025544576	-0.02155155	0.054636143	0.0049427	0.000522987	0.000181495	0.014813089	0.060681097	-0.002779421	-0.033293143	-0.038803097	0.048975796	-0.009848028	-0.037546005	-0.007772177	0.001990121	0.12825651	0.030488716	0.004185208	0.012728969	0.031830106	0.013217491	-0.038074862	-0.000472676	0.010663719	0.06529824	0.02393504	-0.002302514	-0.054250885	-0.00903277	-0.017705752	0.09512361	-0.021343563	-0.032579456	-0.006895667	-0.006739479	0.009115259
0.027048197	-0.11970648	-0.031650197	-0.032644585	-0.025296288	0.033764422	-0.014289062	-0.0163023	-0.036265425	0.025779601	-0.0321238	-0.014955598	0.010903271	-0.006605298	-0.034184076	0.06491507	0.015566943	0.007870903	0.00666489	0.02504455	0.06647314	-0.003698001	-0.032806665	-0.027278282	0.04907283	-0.006054018	-0.026805775	-0.020900672	-0.004640423	0.122858495	0.03431946	-0.010240786	0.000611153	0.02622886	0.024457801	-0.035534725	-0.007075489	-0.008918312	0.07097242	0.018927565	-0.007959508	-0.05214141	0.005023177	-0.03326747	0.09254393	-0.03411877	-0.024130888	-0.004842842	-0.008847179	0.010610038
0.030390942	-0.12331402	-0.035853222	-0.031853806	-0.021514248	0.029126925	-0.026595883	-0.013387218	-0.030656025	0.019829359	-0.029941078	-0.011983029	0.030169839	-0.020088121	-0.028988224	0.063471	0.005058818	0.002728664	0.009295599	0.022580793	0.053710755	-0.004790313	-0.027249588	-0.034018315	0.05114491	-0.009114362	-0.03090707	-0.013406908	0.003303491	0.12064163	0.034564555	0.005424704	0.004251179	0.028407494	0.019974208	-0.040411133	-0.002251155	0.000276365	0.06472745	0.022386272	-0.009031366	-0.057913322	0.008240912	-0.017665826	0.096656255	-0.020647356	-0.026154725	-0.01635932	-0.01541286	0.005001685
0.023070874	-0.110176876	-0.037790637	-0.022611396	-0.02357747	0.029376006	-0.046874613	-0.018030444	-0.028774006	0.026088946	-0.02838832	-0.018189175	0.02451796	-0.02027448	-0.033859126	0.05739094	0.006051388	0.011468842	0.003686632	0.022200566	0.06691758	0.000268563	-0.034355324	-0.03292936	0.050543733	-0.00148344	-0.021434832	-0.021650758	-0.00904698	0.13194488	0.02724371	-0.011999934	-0.000111408	0.032090798	0.016854782	-0.045931973	-0.005529785	0.010405221	0.0676519	0.020308733	-0.004150069	-0.059943676	-0.000797206	-0.024757685	0.09748653	-0.03218819	-0.019620907	-0.001504205	-0.011476311	0.009183721
0.024984054	-0.12322713	-0.023899745	-0.03245436	-0.018914621	0.03224934	-0.03202929	-0.016733607	-0.024700409	0.01936645	-0.02487337	-0.015677646	0.013166335	-0.015052048	-0.038462903	0.06629421	0.010985057	0.009171555	0.012801744	0.031762447	0.06489021	0.000128877	-0.034636416	-0.033070303	0.051122103	0.007437748	-0.024228945	-0.021593302	-0.007795283	0.124052204	0.042951047	-0.01262481	-0.01352478	0.028533068	0.025688743	-0.037651185	-0.001686861	-0.004574943	0.057599723	0.0175674	-0.007003022	-0.053253993	0.020311048	-0.022503123	0.09758288	-0.022670843	-0.013774742	-0.012489971	-0.022595938	0.008476767
0.03846289	-0.12290499	-0.03568554	-0.030789696	-0.021672787	0.022548726	-0.03855985	-0.014864111	-0.019278685	0.021738054	-0.030020183	-0.015888032	0.012946034	-0.016056743	-0.028534876	0.06126852	0.012650667	-0.01365618	0.005669072	0.025561871	0.054731645	-0.005028714	-0.03923496	-0.029598046	0.049411967	-0.001647271	-0.034540705	-0.022468688	-0.008113083	0.12510629	0.035719354	-0.010071098	-0.0150841	0.029390117	0.01884697	-0.03947569	-0.000124655	0.000119592	0.05737072	0.017663572	-0.016506262	-0.05713875	0.010736147	-0.011683947	0.104948014	-0.021792624	-0.020934189	-0.022518018	-0.01554418	0.01282996
0.029591898	-0.123725146	-0.039792635	-0.02639805	-0.018840866	0.025518818	-0.051618177	-0.017620463	-0.023699427	0.024426173	-0.03133028	-0.005889138	0.024213154	-0.019125054	-0.023131358	0.046472356	0.015393751	-0.00100374	0.011810463	0.02255295	0.05541222	-0.008761315	-0.027446505	-0.036756527	0.051485233	-0.002982198	-0.039212666	-0.005326943	-0.011275095	0.13058706	0.037849635	-0.002632037	-0.001410302	0.028929917	0.022652607	-0.038109966	-0.002899207	0.012635003	0.068837576	0.02120326	-0.006287597	-0.0626797	-0.000998337	-0.025500434	0.093765065	-0.022760682	-0.03149905	-0.022980789	-0.012013513	0.011751209
0.03929497	-0.11139254	-0.02993141	-0.02464407	-0.007594412	0.015718702	-0.056722514	-0.016494837	-0.025320694	0.019523263	-0.015607669	-0.02163922	0.03850036	-0.0386154	-0.027945368	0.07659606	-0.008200499	0.003538931	0.006295626	0.01779274	0.052809127	0.010255476	-0.024533654	-0.044901703	0.040663227	-0.00785912	-0.035649918	-0.010098412	0.010005822	0.12731922	0.026957504	0.022241367	0.01360509	0.03248538	0.009735487	-0.030519111	0.007944841	1.44E-05	0.04697812	0.011440861	-0.012205426	-0.045172594	-0.002713725	0.010397588	0.10383773	-0.004503794	-0.021049365	0.010148964	-0.021524977	0.000347434
0.031028157	-0.11085728	-0.030775934	-0.020071069	-0.018336413	0.022072393	-0.06862826	-0.02013574	-0.021860883	0.026820851	-0.021666752	-0.015528368	0.032053374	-0.030926649	-0.026743636	0.05494961	0.000910502	0.003908993	0.00874559	0.018325534	0.054941636	-0.002317788	-0.035398174	-0.039390814	0.048509594	-0.002901398	-0.030780792	-0.009153429	-0.008265831	0.13382202	0.031070085	0.002878797	0.003235149	0.033664715	0.013069972	-0.042616814	-0.00324491	0.01731904	0.060094163	0.019652141	-0.007607088	-0.061572865	-0.001288468	-0.015693089	0.09762122	-0.022535224	-0.024046622	-0.011919092	-0.016741382	0.008638914
0.0265928	-0.1022591	-0.023906115	-0.019978428	-0.013065543	0.020740205	-0.060152706	-0.01838245	-0.023613323	0.024913047	-0.032685127	-0.01829519	0.020845523	-0.01895613	-0.028419621	0.05412382	0.000917387	0.017586673	0.008055835	0.021037832	0.05962645	0.001352615	-0.025840454	-0.03737758	0.049174935	-0.011796404	-0.029303906	-0.014913783	-0.00762712	0.13473062	0.022662235	0.001911318	0.000945847	0.03287496	0.023507435	-0.04494122	-0.004599304	0.016606862	0.072720274	0.014363284	-0.009132795	-0.06137031	-0.012356877	-0.028518215	0.093050234	-0.026460024	-0.021623278	0.005024909	-0.010416497	0.003327683
0.028564665	-0.11944521	-0.0361679	-0.031268083	-0.016773863	0.02285551	-0.02406835	-0.015043302	-0.025046738	0.0200796	-0.02793637	-0.015531285	0.022382308	-0.022186983	-0.033320352	0.075413935	0.005695823	-0.002690238	0.004572968	0.027767645	0.053074338	0.001549165	-0.01808008	-0.02519462	0.044854604	0.000507955	-0.025393305	-0.01667633	-0.008245257	0.123563215	0.027712118	0.000119181	-0.00695771	0.028872153	0.02337468	-0.029754592	0.000721486	-0.015312973	0.052310955	0.013068175	-0.019329205	-0.0499182	0.004650457	0.000932918	0.10090283	-0.017417	-0.018478557	0.006891545	-0.016865497	0.00088584
0.05182293	-0.10469249	-0.038416922	-0.036464132	-0.028689723	0.018115671	-0.07105268	-0.011656058	0.016464427	0.013793554	-0.01062325	-0.02405189	0.01799481	-0.03613557	-0.028595451	0.048808012	-0.04282681	-0.036472667	-0.01149026	0.023054203	0.04908967	-0.023054268	-0.09832147	-0.044648107	0.077041246	-0.038849864	-0.0210348	-0.017469779	0.00857581	0.13023016	0.00794108	-0.053305004	-0.029051682	0.032329757	-0.009230487	-0.10024436	-0.013554706	0.0270289	0.045637056	0.047763813	-0.053740755	-0.068390235	0.051355742	0.021888178	0.10472642	-0.030071592	-0.02944639	-0.0951426	-0.013526963	-0.014299015
0.039939962	-0.11885445	-0.022258496	-0.03357947	-0.014250872	0.028353065	-0.03263694	-0.019655362	-0.028676081	0.01583991	-0.022221787	-0.019901669	0.010385986	-0.013439262	-0.03728204	0.06749634	0.010912372	0.012430686	0.02626366	0.023567013	0.058811687	-0.002380427	-0.029259613	-0.03728307	0.051849034	-0.00821934	-0.030271625	-0.017463423	0.000372905	0.12129806	0.04281559	0.001262225	0.001935093	0.02655429	0.019497685	-0.037137438	-0.003092983	-0.002534096	0.06778554	0.017202334	-0.00544066	-0.05655107	0.008124152	-0.029631115	0.09535035	-0.021527316	-0.02825071	-0.013672818	-0.012870013	0.009053799
0.030446557	-0.122507334	-0.038628183	-0.031637043	-0.017343653	0.028488187	-0.03460202	-0.013060191	-0.027431767	0.022271415	-0.031098563	-0.009365398	0.025926478	-0.017417006	-0.028825736	0.06069157	0.005590465	0.001135222	0.007572872	0.024737773	0.056961913	-0.003110664	-0.033231802	-0.02969976	0.05180357	-0.007385034	-0.03054633	-0.013692353	-0.002499215	0.124599	0.03310852	-0.000391657	-0.001352303	0.029972242	0.020401131	-0.041704047	-0.003348766	0.003339765	0.067961246	0.017780878	-0.009932248	-0.06484271	0.00883339	-0.019549899	0.09741799	-0.02011353	-0.020188227	-0.017325357	-0.014685369	0.003910553
0.034742884	-0.1253649	-0.042818785	-0.03015592	-0.016577244	0.024222432	-0.0409024	-0.015965456	-0.02794363	0.022325197	-0.02395842	-0.012287852	0.024441877	-0.024170287	-0.02555892	0.054032918	0.018590005	-0.004175651	0.006676154	0.0193013	0.052277714	-0.006427633	-0.03192911	-0.033881128	0.051305532	-0.00199397	-0.041591782	-0.010086141	-0.006166202	0.12714794	0.036565773	0.005455514	0.000344963	0.028641919	0.013937086	-0.028514536	-0.000418957	0.005964209	0.06478292	0.021881856	-0.003558166	-0.057726156	-0.001532173	-0.026648972	0.093912154	-0.019961288	-0.030885762	-0.014886818	-0.005532067	0.011026752
0.031216627	-0.112648405	-0.030768553	-0.027081091	-0.01814256	0.022970961	-0.045643516	-0.01563385	-0.019099126	0.023347119	-0.02703301	-0.01707282	0.017501883	-0.012753302	-0.032275125	0.06466872	0.004019612	0.002363105	0.012124377	0.0253934	0.05694153	-0.004233025	-0.033923022	-0.033157982	0.047282886	-0.00659176	-0.021906959	-0.01713709	-0.012763375	0.1297953	0.031959377	-0.016742134	-0.00643384	0.029918958	0.021571642	-0.043075163	-0.002398452	-0.00082617	0.062320292	0.016507704	-0.013042288	-0.05503198	0.006717583	-0.011263147	0.10116902	-0.024571411	-0.021015458	-0.006195332	-0.013919657	0.005053426
0.03776859	-0.10060181	-0.021954514	-0.021830024	-0.013527499	0.0167705	-0.069619134	-0.021472136	-0.014076049	0.021512637	-0.02258729	-0.021958493	0.011536549	-0.023548229	-0.031451754	0.05927459	-0.002687779	0.007133024	0.016443528	0.018282574	0.0613377	-2.08E-05	-0.04208103	-0.038958393	0.047780916	-0.005920148	-0.028002607	-0.01893763	-0.005161195	0.13476883	0.033184975	-0.011269925	-0.007094237	0.032929506	0.014241061	-0.05374103	-0.002070858	0.016705131	0.05723814	0.014234957	-0.011759942	-0.063408926	-0.000768527	-0.011816372	0.10354555	-0.022817016	-0.024726748	-0.01357846	-0.01566761	0.014572108
0.027463067	-0.112727225	-0.03829039	-0.028444875	-0.020688336	0.02399631	-0.035170153	-0.009616179	-0.02597205	0.015966222	-0.026081817	-0.018824397	0.019813558	-0.01519633	-0.02806917	0.058074445	0.012510816	0.001239358	-0.000703978	0.022383397	0.06357394	-0.001565922	-0.034433585	-0.037241064	0.04854919	-0.007846748	-0.030367758	-0.022297755	-0.00303071	0.12960748	0.029754516	-0.01476948	-0.008933374	0.031460136	0.018139636	-0.04318557	0.004190137	0.006150606	0.059285734	0.020758184	-0.003325822	-0.045643207	-0.000579933	-0.016327625	0.099286176	-0.024617052	-0.022326844	-0.001012531	-0.009395586	0.009436117
0.028071057	-0.1046129	-0.04444131	-0.023982694	-0.021094786	0.024822485	-0.048483144	-0.017213669	-0.026816374	0.016386049	-0.02051116	-0.01701198	0.032978307	-0.030025367	-0.028261287	0.05950308	-0.000505726	0.000714746	0.00295665	0.018668445	0.061374187	-0.000490489	-0.028822483	-0.030905811	0.048056018	-0.00715065	-0.023956405	-0.01354584	-0.002167364	0.13299376	0.025498306	-0.006706986	-0.00061279	0.036763582	0.008256903	-0.05410953	0.001058483	0.014715294	0.054631677	0.020335607	-0.006602588	-0.05977691	-0.002007859	-0.00280717	0.10221636	-0.024696905	-0.021496043	-0.005859319	-0.015732124	0.008666841
0.028789895	-0.12299373	-0.03639026	-0.027259573	-0.020003345	0.030220736	-0.04167727	-0.02091554	-0.025029153	0.023809794	-0.027509766	-0.013957202	0.02304822	-0.026228547	-0.034394965	0.061112527	0.009470192	0.001108505	0.005879257	0.027533446	0.057813138	0.000903456	-0.030002858	-0.026892405	0.052862056	0.008182109	-0.027385648	-0.01973902	-0.012041004	0.12494673	0.032663696	0.001676328	-0.007302376	0.032167163	0.016617073	-0.035244137	-0.006833667	0.004000095	0.06068269	0.019537302	-0.012050248	-0.066693574	0.00691889	-0.020394497	0.09844059	-0.024439385	-0.017269477	-0.013899898	-0.020383926	0.01030298
0.029361878	-0.115015805	-0.03728587	-0.026263377	-0.019058283	0.028450355	-0.04218981	-0.015862357	-0.027641755	0.022856228	-0.030334057	-0.018543717	0.023178818	-0.019458657	-0.031609904	0.05836042	0.003836773	0.008815079	0.007148193	0.021138955	0.06378937	-0.00054549	-0.03649391	-0.036753908	0.052329693	-0.006121927	-0.030698793	-0.02091106	0.000593226	0.12680317	0.032611657	-0.001928137	0.004136861	0.030740151	0.016457468	-0.043519918	-0.003134268	0.009482922	0.070407376	0.02170848	-0.005093832	-0.058513377	0.002824043	-0.02877072	0.09844783	-0.026398849	-0.022191526	-0.01063686	-0.010518173	0.008761366
0.035195272	-0.11712112	-0.028214704	-0.032469727	-0.011462442	0.023656934	-0.033487227	-0.013099085	-0.022211742	0.01733384	-0.026355034	-0.018981764	0.010112945	-0.011180252	-0.034490168	0.07241258	0.005046035	0.002808696	0.012427708	0.029386591	0.063051306	0.003362394	-0.028772693	-0.036621004	0.047722775	-0.009250598	-0.030256536	-0.01856078	-0.004178002	0.12510161	0.032066837	-0.006900995	-0.00517068	0.027721085	0.026176669	-0.03315471	0.00163983	-0.011462525	0.061782554	0.010753349	-0.017017318	-0.043181784	0.008190646	-0.011380657	0.09934956	-0.017570648	-0.017697578	0.001963175	-0.01483041	-0.001798884
0.03430695	-0.10684756	-0.028084684	-0.022996657	-0.013705214	0.015764158	-0.063538566	-0.016188715	-0.021491189	0.020978993	-0.020402675	-0.018440388	0.0254539	-0.023640214	-0.024714421	0.060089234	0.005474799	0.002885163	0.003903386	0.0203273	0.057442855	0.002137224	-0.030775571	-0.04230503	0.041798655	-0.008796158	-0.032265395	-0.012832345	-0.00392799	0.135952	0.027274566	-0.006229022	-0.003930784	0.032854356	0.015403987	-0.042348787	0.0064709	0.010987656	0.052439094	0.012984137	-0.006927004	-0.04953028	-0.005380658	-0.00038423	0.10145915	-0.015932806	-0.022308383	0.002451498	-0.017130667	0.008732055
0.0337182	-0.114678726	-0.036792204	-0.02709042	-0.018582718	0.025068205	-0.03851896	-0.013011172	-0.022830887	0.021410026	-0.031110179	-0.022712087	0.019656256	-0.018957375	-0.033415537	0.06511784	0.001443931	0.001410871	0.000596496	0.023710582	0.060786918	0.003188936	-0.03928497	-0.033701442	0.05238026	-0.007017038	-0.027868534	-0.029761126	-0.0017687	0.12407213	0.025095223	-0.002771787	-0.003514127	0.03185583	0.015151434	-0.041215636	-0.00341936	0.003739283	0.06572377	0.019606754	-0.013922383	-0.056812275	0.002917573	-0.019212695	0.1028921	-0.024726402	-0.017126577	-0.005260664	-0.012086384	0.005516698
0.034454253	-0.111074574	-0.018439509	-0.028648186	-0.015859583	0.021526065	-0.04416133	-0.021205358	-0.026454538	0.018629044	-0.02315055	-0.022125125	0.013301443	-0.01350413	-0.03326537	0.066146664	0.013235863	0.010321032	0.012702074	0.02792331	0.057100557	0.000387335	-0.01930366	-0.036551766	0.043669354	-0.007496083	-0.02671799	-0.01726866	-0.006545255	0.13080564	0.03062517	-0.009692477	-0.009071936	0.028455494	0.02322501	-0.038957354	0.004116288	-0.002181968	0.057509303	0.011784718	-0.009015961	-0.047670543	0.002834494	-0.01040752	0.09803517	-0.02085305	-0.020184206	0.004243198	-0.01785359	0.006403644
0.029045088	-0.10858945	-0.030365843	-0.025814643	-0.016634952	0.018166607	-0.048681922	-0.01881327	-0.021188026	0.025557403	-0.02950866	-0.016258413	0.020743895	-0.024080193	-0.024807326	0.052398533	0.005361382	0.003593868	-0.000242615	0.018800901	0.049528513	-0.007707713	-0.03250859	-0.030864459	0.04980917	-0.008741031	-0.033517815	-0.01201527	-0.006113896	0.13284	0.024281895	-0.003470583	-0.006533615	0.030381072	0.016726408	-0.043900672	-0.003303404	0.012212778	0.062746696	0.021761145	-0.012538165	-0.06262234	-0.005403741	-0.020648725	0.09318001	-0.02583781	-0.02891021	-0.00997361	-0.005887487	0.008561102
0.028657569	-0.10329398	-0.029390687	-0.020087207	-0.012011859	0.017451316	-0.06338011	-0.014683832	-0.02089614	0.024090774	-0.031267863	-0.021494556	0.027544053	-0.019638903	-0.027756114	0.054706074	0.000121661	0.013453212	0.008076916	0.019553177	0.05164316	-0.001950322	-0.027604276	-0.03767522	0.04979971	-0.014131857	-0.02808755	-0.015736379	-0.008883878	0.13521186	0.022067508	0.001946282	0.000563487	0.033078916	0.020330887	-0.04427554	-0.001174632	0.01713854	0.074174024	0.016256336	-0.006727559	-0.060509194	-0.009598431	-0.026871918	0.09629106	-0.023156313	-0.01984882	0.006076222	-0.00514766	-0.001734835
0.024300193	-0.110514335	-0.055405766	-0.023797026	-0.02778763	0.034417998	-0.04092009	-0.020533046	-0.03735084	0.023597736	-0.020155266	-0.014949696	0.039350975	-0.023800159	-0.03084672	0.06358705	0.003566102	0.001858743	-0.005820293	0.025144016	0.072475865	0.00398759	-0.023092872	-0.03137687	0.044460557	-0.007698048	-0.016996734	-0.012477004	-0.005469218	0.13411552	0.0179979	-0.017687563	0.010886622	0.035160664	0.007457655	-0.048071828	-0.000359929	0.003104525	0.058863837	0.02043797	-0.006749068	-0.05015799	9.21E-05	0.004224632	0.10125488	-0.031311635	-0.017673295	0.005332394	-0.019561343	0.0050656
0.02732346	-0.12865658	-0.042788185	-0.03311788	-0.020825665	0.03155094	-0.021389805	-0.019638216	-0.036563497	0.029744383	-0.032439537	-0.009717855	0.025379721	-0.021356946	-0.030824814	0.06542025	0.013358467	-0.000432992	0.0020022	0.025849955	0.057554103	-0.002458551	-0.025650563	-0.021079179	0.04761204	0.003264705	-0.03369355	-0.012445095	-0.002682021	0.12371365	0.034170963	0.00510772	0.002519293	0.02663298	0.020603977	-0.028745234	-0.002868901	-0.009096762	0.06548774	0.016295781	-0.010638888	-0.06073083	0.010024147	-0.02144136	0.09588012	-0.022937078	-0.01896293	-0.009760271	-0.012722463	0.007186167
0.025432214	-0.11990427	-0.039291847	-0.026605345	-0.02183131	0.026768029	-0.044679724	-0.018580578	-0.020062428	0.028468344	-0.030406946	-0.010945397	0.028946608	-0.025757747	-0.027075954	0.058065735	-0.000737683	-0.004559939	0.001836645	0.024101906	0.054000914	-0.007275123	-0.037052464	-0.029700466	0.049784977	0.001666893	-0.029838566	-0.010849712	-0.006927856	0.12804388	0.034007918	-0.006161714	-0.002530814	0.031112896	0.017213276	-0.04306219	-0.004142552	0.004821865	0.058563795	0.024499726	-0.015627524	-0.061521016	0.012879032	-0.011956025	0.100128956	-0.024744706	-0.021389134	-0.0233366	-0.017962	0.008965416
0.02367352	-0.11027588	-0.040521923	-0.02691258	-0.020703541	0.023505481	-0.034126297	-0.012198557	-0.026017435	0.016437788	-0.026723314	-0.017808516	0.02648107	-0.022968838	-0.028483361	0.06338991	0.006937678	-0.002051521	-0.005345026	0.024526635	0.059934076	0.001514632	-0.026139978	-0.027749019	0.045806896	-0.002033422	-0.025810823	-0.020963132	-0.005368092	0.13009737	0.024944743	-0.008630287	-0.012068425	0.034920942	0.01720936	-0.043922085	0.00460079	0.003868669	0.05168262	0.017477205	-0.009116527	-0.050534267	0.000257503	-0.003725899	0.10262799	-0.022649782	-0.01435918	0.004749692	-0.016210508	0.007032323
0.03120683	-0.1143118	-0.05378448	-0.025946248	-0.025652656	0.027230103	-0.044677157	-0.017836142	-0.029999474	0.020056227	-0.02649712	-0.017164366	0.030939516	-0.030029334	-0.030971164	0.05413597	0.009588896	-0.004578131	-0.004655302	0.021486761	0.060812194	-2.04E-06	-0.030772911	-0.02522019	0.05463517	-0.004060345	-0.025686726	-0.022819811	-0.006047536	0.131273	0.01810931	-0.007289284	-0.007476694	0.03409877	0.006991501	-0.050976574	-0.00301632	0.01590261	0.062863566	0.020948479	-0.008799035	-0.0698576	-0.001796	-0.011511811	0.10151601	-0.027685164	-0.019588942	-0.011819561	-0.010220249	0.007602055
0.0322251	-0.117464304	-0.023270464	-0.030711986	-0.013668532	0.023433585	-0.028513694	-0.015087177	-0.024863655	0.02340852	-0.033358157	-0.019009825	0.017112808	-0.017759468	-0.03422297	0.07311323	-0.001186493	0.010992373	0.014243234	0.021917295	0.055045824	0.00041321	-0.032051563	-0.033915825	0.047498614	-0.004369853	-0.03041887	-0.021599283	0.005179146	0.11957038	0.037861798	0.007629546	0.003138006	0.026509888	0.02398005	-0.035385557	-0.002320114	-0.007079384	0.06386784	0.015914423	-0.012810392	-0.05637833	0.00742051	-0.020818258	0.10023181	-0.018150663	-0.023032902	-0.005579201	-0.013886235	0.007397875
0.034210645	-0.11351846	-0.03671194	-0.025974361	-0.01706886	0.016992692	-0.05141268	-0.014773049	-0.019406969	0.023715066	-0.028775305	-0.013826356	0.019968543	-0.021041965	-0.024582788	0.057045892	0.008402308	-0.006656474	0.006859807	0.019620366	0.052507006	-0.005614348	-0.033290766	-0.03166165	0.046861365	-0.006167303	-0.034669835	-0.012894625	-0.009690143	0.13217758	0.030601615	-0.005699667	-0.007965316	0.030396348	0.019204305	-0.040913902	0.000473271	0.007302493	0.059899576	0.015154248	-0.012973422	-0.058986295	-0.002581532	-0.010855112	0.10073737	-0.020368863	-0.02601381	-0.010595958	-0.009065496	0.008966572
0.03405043	-0.111762516	-0.02374106	-0.021827566	-0.015658002	0.022349399	-0.064885	-0.021935208	-0.02080751	0.021850085	-0.023524905	-0.018250454	0.01592104	-0.02152036	-0.03323003	0.056009	0.013065283	0.008447313	0.01641981	0.024413627	0.057611912	0.001201353	-0.02775879	-0.03571847	0.05031224	0.001179482	-0.027487405	-0.018226169	-0.018154878	0.13281669	0.031945683	-0.002325276	-0.009783988	0.03276424	0.019485911	-0.03863739	-0.004669389	0.013708815	0.06357274	0.013295063	-0.007288004	-0.06453662	-0.005142618	-0.02369789	0.097049534	-0.023877062	-0.02113901	-0.004790298	-0.017093636	0.010682121
0.031034999	-0.122859925	-0.034206875	-0.028703738	-0.016414344	0.022127787	-0.04124612	-0.014976108	-0.018445995	0.024574732	-0.02820288	-0.016162913	0.015479827	-0.023355866	-0.0313444	0.06423543	0.008425753	-0.007505993	0.008290696	0.025318714	0.054622076	-0.003001119	-0.0348719	-0.03048042	0.050293162	0.0053261	-0.036087103	-0.016357925	-0.01213498	0.12625802	0.03685829	0.000940964	-0.00970806	0.028386569	0.02370213	-0.02733109	-0.001607921	-0.005012277	0.058656786	0.016047075	-0.017446531	-0.05122084	0.008979297	-0.019513618	0.09911817	-0.02001347	-0.019184874	-0.009648799	-0.011358988	0.004027754
0.028407833	-0.114776306	-0.02676757	-0.0230776	-0.018811148	0.021765485	-0.055496316	-0.017894529	-0.021141237	0.020735027	-0.024904871	-0.012414691	0.02569009	-0.025097448	-0.028010264	0.060004257	0.008976313	0.000543515	0.015330631	0.02323029	0.052870683	-0.002345489	-0.02403049	-0.032905903	0.045105107	0.004703367	-0.028836513	-0.011356038	-0.013803452	0.1305948	0.03900256	0.001229913	-0.009402014	0.033447392	0.022714011	-0.03960102	0.000667109	0.008766558	0.052989285	0.013973932	-0.007784648	-0.059640158	0.001682274	-0.009936179	0.10113494	-0.018715061	-0.019982563	-0.008437458	-0.023135185	0.011880958
0.029411415	-0.11428227	-0.03430961	-0.022538574	-0.019522492	0.026613722	-0.054561656	-0.022288227	-0.022566196	0.024305588	-0.028134411	-0.017017154	0.021874093	-0.024501465	-0.033124067	0.057507273	0.006127009	0.005857382	0.011437604	0.023838699	0.059926603	-0.000353383	-0.029425597	-0.03255266	0.051000535	0.003398983	-0.026869494	-0.018439937	-0.011838856	0.12989078	0.03276365	-0.00290489	-0.003117507	0.03252677	0.017027423	-0.04196349	-0.005476775	0.010803711	0.0638712	0.018957052	-0.009511946	-0.06487234	0.000860156	-0.021262957	0.09994914	-0.026706092	-0.021151112	-0.01109169	-0.017171344	0.01191665
0.034931254	-0.1299021	-0.030397788	-0.026969265	-0.018166445	0.025099665	-0.054747224	-0.02212749	-0.024371035	0.02683651	-0.031780224	-0.009659466	0.029066728	-0.024490487	-0.029495632	0.059408564	0.011703003	-2.95E-05	0.016047334	0.028058069	0.048923835	-0.00202138	-0.02133395	-0.03365905	0.048437916	0.005159408	-0.0341577	-0.011852893	-0.008755384	0.1259295	0.03900121	0.008311097	-0.004421167	0.028052455	0.023625076	-0.03458557	-0.000827693	0.004811624	0.062043834	0.013860032	-0.011257113	-0.068584904	0.011072193	-0.012644162	0.10168266	-0.013788218	-0.01945332	-0.022110343	-0.025409361	0.009032368
0.0370358	-0.12473062	-0.03256495	-0.030067919	-0.024523064	0.026417414	-0.04682258	-0.014642655	-0.022973647	0.021746429	-0.028041493	-0.018442668	0.027327327	-0.019260501	-0.03255529	0.06001121	0.006981888	-0.004396714	0.012256024	0.026545983	0.049617957	-0.007341141	-0.0367469	-0.034677405	0.054902364	-0.007063889	-0.027474297	-0.020573538	-0.005052329	0.12494526	0.034073204	-0.005070073	-0.009450185	0.028461238	0.018891359	-0.046500452	-0.001056143	0.006396958	0.06583872	0.020594928	-0.01155425	-0.062187668	0.020891443	-0.017869677	0.10266069	-0.020714654	-0.01628476	-0.027265878	-0.016280042	0.00041252
0.028528642	-0.118712135	-0.040424634	-0.02503864	-0.020203603	0.025985526	-0.061695457	-0.016918011	-0.023682436	0.021147704	-0.022731546	-0.01270016	0.029974457	-0.019262869	-0.025682978	0.052004173	0.014246474	-0.004917677	0.007875659	0.027851481	0.05907813	-0.004722495	-0.029442595	-0.035025284	0.046627436	0.000187729	-0.0308374	-0.009338362	-0.013542898	0.13688311	0.037354477	-0.014668697	-0.010585617	0.033950314	0.018568378	-0.04470676	0.007008066	0.013156036	0.05900202	0.016284695	-0.001773066	-0.054296922	0.012082684	-0.01082098	0.1029116	-0.019994987	-0.012212493	-0.014824209	-0.02028043	0.006856833
0.02662209	-0.11090569	-0.024802305	-0.02395813	-0.012656286	0.019697297	-0.055716712	-0.018622395	-0.014273912	0.022739286	-0.02481348	-0.017806381	0.015132751	-0.026450668	-0.03206174	0.061803963	0.000914688	0.005379998	0.007319698	0.025227027	0.059367456	0.001477918	-0.032363422	-0.03742133	0.048810374	0.003701721	-0.030308694	-0.01519267	-0.01174846	0.13167112	0.031055294	-0.005312996	-0.010066266	0.030932931	0.022783369	-0.036069114	-0.002216567	0.003590343	0.053729158	0.016198108	-0.016677514	-0.051794216	0.001434363	-0.012540134	0.0969968	-0.02081854	-0.021133563	-0.002023708	-0.016820448	0.005827344
0.03269084	-0.114531666	-0.035782713	-0.024534576	-0.021605823	0.028287705	-0.05599432	-0.024418741	-0.026139682	0.02029213	-0.021393284	-0.016523505	0.028258517	-0.028080652	-0.03207595	0.05605508	0.007706553	0.003091799	0.010719975	0.024483118	0.057084523	-0.001931814	-0.02597215	-0.031871866	0.05175857	-0.000755493	-0.025434447	-0.013925485	-0.009468002	0.13096459	0.03036585	-0.003143377	-0.003923676	0.034013655	0.011194129	-0.047453564	-0.003453007	0.014524994	0.06011953	0.020502185	-0.007740649	-0.06703216	0.004486286	-0.013990738	0.09927949	-0.025385955	-0.02083122	-0.017068807	-0.02069876	0.010099059
0.030778792	-0.11945308	-0.04944826	-0.02506166	-0.021669842	0.027607426	-0.05779066	-0.01464341	-0.021209788	0.020830657	-0.026837252	-0.011991726	0.031237494	-0.023246033	-0.029607024	0.055436928	0.004404326	-0.007391519	0.009634809	0.025739029	0.061649624	-0.002434886	-0.03478395	-0.032649986	0.052514017	-0.001476937	-0.026749855	-0.015043814	-0.011193356	0.13202411	0.032903448	-0.011763883	-0.006520595	0.03388994	0.016056165	-0.049931336	2.32E-06	0.013235723	0.063497335	0.017577566	-0.009114188	-0.0642052	0.011707678	-0.008936697	0.105845965	-0.021249397	-0.014528214	-0.021198114	-0.018278496	0.003946978
0.018945241	-0.12310427	-0.034820933	-0.021015778	-0.020392483	0.0332487	-0.062317483	-0.020937167	-0.024264956	0.026865762	-0.025973512	-0.009521177	0.033967666	-0.023948653	-0.034692865	0.059224393	0.008379006	0.008483637	0.015502059	0.031715423	0.063466564	0.002245036	-0.025068142	-0.03319078	0.047504943	0.016744414	-0.020383798	-0.01261916	-0.02034406	0.13227642	0.04263209	-0.006423499	-0.005271216	0.034251317	0.024244083	-0.037999414	-0.001576568	0.008298935	0.060025055	0.014665695	-0.001835688	-0.063059345	0.014818607	-0.016039642	0.10233438	-0.021220753	-0.00690695	-0.009020407	-0.030881442	0.008209757
0.026189445	-0.10269121	-0.020145455	-0.022538256	-0.015582195	0.018701348	-0.06386693	-0.020301912	-0.01816682	0.022643343	-0.025701009	-0.018182477	0.01825021	-0.017306292	-0.02558424	0.051930748	0.00661909	0.007489507	0.003538796	0.025932912	0.055285648	-0.004500684	-0.028774198	-0.034767278	0.045211915	-0.007165241	-0.027794901	-0.01152222	-0.012968276	0.1395864	0.027057167	-0.015828202	-0.015406997	0.034119144	0.021858318	-0.04972965	0.002549095	0.015628912	0.057979356	0.015896942	-0.009203577	-0.05534456	0.000514227	-0.014179321	0.096576594	-0.025159253	-0.016577464	-0.003774124	-0.0172398	0.007204868
0.02756274	-0.12072072	-0.040500835	-0.030781947	-0.022946805	0.027676655	-0.031030683	-0.011311316	-0.022351235	0.018556278	-0.029784137	-0.013967077	0.016631627	-0.011419587	-0.030796457	0.061145023	0.014029434	-0.007662991	0.000221317	0.03049551	0.061394606	-0.002508323	-0.0333918	-0.027493574	0.049847905	-0.001057383	-0.025249101	-0.02326931	-0.013732108	0.12724976	0.030670123	-0.020222304	-0.018326512	0.03164853	0.022358544	-0.041496422	0.000189788	-0.001524309	0.058498394	0.018048398	-0.012473087	-0.05288274	0.010095002	-0.010972306	0.10225595	-0.025360972	-0.014447688	-0.009484148	-0.016860534	0.00722252
0.031772792	-0.11275751	-0.033668235	-0.025007384	-0.022315705	0.017467167	-0.054917015	-0.01851845	-0.013834348	0.024850743	-0.031383798	-0.01330334	0.010041329	-0.016634345	-0.022999518	0.049037308	0.013703853	-0.010553494	0.00211603	0.022861816	0.05653444	-0.009213056	-0.038857244	-0.031589057	0.04636682	-0.000280485	-0.03491362	-0.016774664	-0.014184164	0.13527809	0.033632614	-0.023904672	-0.020514825	0.030608553	0.020283269	-0.048340436	0.000623981	0.011823065	0.054015733	0.019221598	-0.014380397	-0.058738373	0.001306562	-0.009296066	0.102914594	-0.026725166	-0.027076999	-0.022517988	-0.013653819	0.020468522
0.035028804	-0.11266212	-0.03034007	-0.03228734	-0.020975983	0.02441682	-0.032126423	-0.020500235	-0.019517763	0.015458066	-0.025532765	-0.015136736	0.015663859	-0.019168718	-0.029874016	0.06395874	0.002149436	-0.006846231	0.011603583	0.025997303	0.05042322	-0.009226802	-0.026828874	-0.024615625	0.049989875	-0.008899938	-0.025604613	-0.012215341	-0.006044666	0.12539214	0.032299608	-0.010729906	-0.012469077	0.031632222	0.017226199	-0.051477373	-0.002899146	0.000118826	0.053515203	0.02114511	-0.021206683	-0.061119482	0.011780874	-0.003504016	0.10062057	-0.025167722	-0.025022343	-0.024174387	-0.019415272	0.008563596
0.028954035	-0.1341275	-0.04770117	-0.040415265	-0.028033156	0.040994983	-0.011390169	-0.018127823	-0.01959893	0.023258135	-0.027176244	-0.012448709	0.014913077	-0.021751797	-0.04592094	0.073537305	-0.003814495	-0.013176627	0.001515469	0.03833201	0.0631265	-0.004454483	-0.046731062	-0.016189517	0.064240836	0.005399868	-0.013807558	-0.02461995	-0.011607167	0.11583644	0.027931137	-0.022915306	-0.016302334	0.02675559	0.016897198	-0.0442955	-0.016221887	-0.018732121	0.059476096	0.026468469	-0.034329787	-0.06646623	0.04078107	-0.008469011	0.099639654	-0.031015405	-0.011473341	-0.037857465	-0.02078568	-0.005839718
0.044141483	-0.14434463	-0.04420009	-0.053391077	-0.017283557	0.03590487	0.04297611	-0.005574587	-0.04361657	0.013120366	-0.03845529	-0.01406376	0.002196452	0.002323094	-0.041711003	0.09560412	0.017626321	-0.005785089	0.017943213	0.029909376	0.063103534	0.002529161	-0.023409447	-0.019710464	0.049041595	-0.010284215	-0.035295546	-0.030517595	0.017251547	0.09862279	0.045179695	0.008666047	0.005958903	0.016500965	0.029960502	-0.016870862	0.000218753	-0.048781283	0.070098124	0.00999441	-0.018054118	-0.043847177	0.021445053	-0.018836843	0.10258036	-0.013779512	-0.02446642	-0.006163688	-0.0073723	0.002562745
0.025827922	-0.124420494	-0.04205625	-0.033375394	-0.017764341	0.028825741	-0.022093076	-0.013975875	-0.03230562	0.02128116	-0.027214784	-0.008180108	0.0307146	-0.023138616	-0.02596882	0.06540535	0.007189752	-0.001594552	0.003741453	0.022978684	0.05639509	-0.003791512	-0.025690198	-0.028983712	0.046002	-0.002121	-0.035586864	-0.006435954	0.003054178	0.12345405	0.038067993	0.005288781	0.00442244	0.029230786	0.01940573	-0.033267587	0.002429589	-0.005608742	0.05752905	0.01976591	-0.007687258	-0.05204941	0.008917036	-0.011824784	0.09663835	-0.017536497	-0.023361633	-0.010370724	-0.015543383	0.007004425
0.02715262	-0.11390768	-0.0395263	-0.025682164	-0.017598417	0.02613683	-0.057750583	-0.016906837	-0.027195908	0.019318745	-0.017980644	-0.015796455	0.02781132	-0.022375703	-0.028660966	0.05221288	0.016551187	0.001261735	0.000378807	0.027111046	0.060859352	-0.000547933	-0.029065276	-0.032458287	0.04964423	-0.001991864	-0.02798502	-0.012334648	-0.015311864	0.13794616	0.026675524	-0.012194946	-0.012160347	0.03509833	0.014434923	-0.04114084	0.003510646	0.014093131	0.06036397	0.016255926	-0.000940369	-0.055437714	0.002584802	-0.01666692	0.09591788	-0.02294433	-0.012420791	-0.001555485	-0.014415392	0.00283535
0.033393066	-0.11176838	-0.017619919	-0.028186504	-0.011672708	0.018058863	-0.04846747	-0.021507721	-0.0198993	0.021737833	-0.023769854	-0.019417152	0.015843997	-0.026432466	-0.029956793	0.06282448	0.003732409	0.007266979	0.00856765	0.022820316	0.050236676	-0.001968786	-0.028318163	-0.035681803	0.047796298	-0.003625828	-0.034624387	-0.012470447	-0.002547415	0.12881753	0.031210665	0.004128893	-0.007288741	0.028890708	0.019637622	-0.036511857	-0.000465079	0.003112095	0.05453698	0.016896222	-0.015080583	-0.05541751	0.002064269	-0.014697218	0.09447564	-0.018161656	-0.025481181	-0.007122074	-0.015215477	0.007130819
0.033359338	-0.1147459	-0.042808056	-0.023438932	-0.018451668	0.026285296	-0.054630004	-0.014039609	-0.027846755	0.020047702	-0.025035169	-0.016031902	0.031055175	-0.021859244	-0.029719176	0.059554495	0.006778745	0.002940067	0.004822008	0.022842638	0.06460265	0.005782187	-0.030863984	-0.038408414	0.04917739	-0.007318326	-0.02732997	-0.020095542	-0.005646907	0.1302665	0.02554183	-0.002467256	0.002022192	0.034469284	0.013252991	-0.042984337	-0.000186622	0.012603448	0.0649213	0.015380156	-0.004679535	-0.05926304	-0.004026583	-0.011121118	0.10246928	-0.020733077	-0.018057335	-0.001910093	-0.017461635	0.006362194
0.032139864	-0.10250489	-0.036194254	-0.023477132	-0.021185072	0.018465271	-0.05555901	-0.02494219	-0.012946238	0.024826216	-0.025877107	-0.023031516	0.013088061	-0.028973809	-0.026839277	0.05042497	-0.000116797	-0.009085069	-0.01184735	0.023360541	0.054277226	-0.006838069	-0.037639894	-0.027990885	0.053605594	-0.008559476	-0.031095272	-0.01669171	-0.012532279	0.13642877	0.012054537	-0.016942019	-0.015200311	0.033836104	0.008819846	-0.049959753	-0.006682694	0.0133006	0.05582466	0.026775781	-0.027907718	-0.057919562	-0.002986943	-0.010015368	0.09591908	-0.03520126	-0.025734667	-0.015147795	-0.00803925	0.007068487
0.037439384	-0.12552327	-0.033641033	-0.0330706	-0.021592908	0.035073243	-0.068436064	-0.027854357	-0.025180193	0.013472796	0.004295457	-0.030443054	0.043782584	-0.035318866	-0.03330098	0.06020703	0.007116222	-0.016090976	-0.003585043	0.04292304	0.049375556	-0.005800092	-0.031716775	-0.03691843	0.05345032	-0.001232295	-0.029059839	-0.003882247	-0.005705836	0.1371505	0.031909406	-0.011787046	-0.017343111	0.03792856	-0.000452298	-0.043931518	0.016671114	0.007491699	0.04349954	0.026831724	-0.008985631	-0.035044543	0.055136107	0.001057563	0.10241336	-0.01627625	0.013273192	-0.029604485	-0.034703888	-0.016673848
0.03566346	-0.12126353	-0.03643461	-0.026976785	-0.02017583	0.027979966	-0.046552375	-0.015480565	-0.02715187	0.021651031	-0.02365767	-0.015166264	0.02753956	-0.02067301	-0.033158116	0.06467182	0.007090339	0.001547697	0.01737376	0.022844236	0.058049683	-0.00074833	-0.031165594	-0.036904074	0.050778467	-0.004769856	-0.026982848	-0.015676836	-0.007746076	0.12512551	0.035579786	0.001688812	0.004190363	0.03014102	0.017507825	-0.037137005	-0.003659156	0.002676354	0.06601005	0.01681589	-0.007674211	-0.058517586	0.005754056	-0.01731155	0.10008859	-0.02095107	-0.02252594	-0.011028731	-0.01610794	0.004364369
0.028123716	-0.118329816	-0.035536703	-0.02748746	-0.020954233	0.02511997	-0.035267096	-0.018859338	-0.02549639	0.026334474	-0.034246523	-0.014648448	0.025010455	-0.022422327	-0.028253958	0.058214065	0.006066242	0.00192888	0.00161254	0.022622213	0.050238054	-0.00592495	-0.027648095	-0.028042113	0.05075873	-0.003618561	-0.030929223	-0.016208868	-0.005277046	0.12533654	0.027970871	0.002175686	-0.001793123	0.02953183	0.018521773	-0.0389756	-0.005482617	0.004051572	0.065267265	0.023384571	-0.013870996	-0.063580096	0.001084617	-0.021325469	0.09624466	-0.02637064	-0.025726108	-0.012805149	-0.011575027	0.009014629
0.030409366	-0.11529892	-0.032114953	-0.028111365	-0.028083213	0.029613016	-0.046452906	-0.018817399	-0.017422823	0.01717462	-0.0266175	-0.01575857	0.010916811	-0.013688881	-0.03216429	0.050622456	0.010643595	-0.00208086	0.013202124	0.026226154	0.06407391	-0.009945681	-0.042902082	-0.034616742	0.054657336	-0.000721147	-0.024389593	-0.022141287	-0.010491443	0.12932007	0.041064516	-0.02982924	-0.01866339	0.03145975	0.01792438	-0.059393942	-0.003849938	0.014407671	0.05875876	0.026307842	-0.008314414	-0.062088266	0.015892738	-0.019481655	0.10237557	-0.032458965	-0.024562107	-0.036123738	-0.019316347	0.019283965
0.023604358	-0.10058617	-0.021056075	-0.02548345	-0.016731545	0.019028345	-0.03940628	-0.015815418	-0.003937959	0.018265445	-0.031987652	-0.014766805	0.00134156	-0.023761278	-0.031847034	0.058689594	-0.00789036	-0.000384472	0.009071949	0.020264756	0.05374684	-0.007857217	-0.045047548	-0.021169977	0.05567192	0.002441603	-0.022777418	-0.021491874	-0.016885037	0.12622818	0.032175582	-0.011376279	-0.024344968	0.035319448	0.02218903	-0.05320151	-0.014955767	0.010285537	0.052858584	0.023346046	-0.026507825	-0.07194048	-0.001208968	-0.021182198	0.096688606	-0.032620903	-0.027671935	-0.020974599	-0.013203432	0.015504208
0.028773522	-0.11915249	-0.041203823	-0.026669344	-0.027443111	0.030261103	-0.029247327	-0.014096591	-0.028741444	0.020717466	-0.03372331	-0.020579798	0.009197006	-0.010135581	-0.03097658	0.05364925	0.025132272	-0.00221215	-0.01162944	0.027342163	0.07099438	0.003713192	-0.038358647	-0.031373784	0.05115666	0.002166516	-0.031100117	-0.038592707	-0.010330238	0.12616086	0.025911868	-0.018071037	-0.016265614	0.032833464	0.015978454	-0.037467655	-0.002528742	0.007325086	0.06349883	0.022750113	-0.005226688	-0.052118625	-0.005753002	-0.028356222	0.10089986	-0.034854688	-0.018509965	-0.00325446	-0.013023598	0.022325687
0.027976085	-0.1149272	-0.036277052	-0.026238184	-0.022257304	0.027497817	-0.038216423	-0.017972449	-0.015414237	0.025151085	-0.031745937	-0.015124057	0.01612579	-0.02090198	-0.03445874	0.06683237	-0.005296189	-0.005125789	0.006206623	0.027144589	0.060473397	-0.002029952	-0.03793208	-0.026374817	0.051791064	0.001361462	-0.021558532	-0.020777011	-0.013076083	0.12462067	0.02968165	-0.011624446	-0.007383443	0.032062523	0.020129139	-0.04400804	-0.010161552	-0.002895141	0.058541667	0.020672763	-0.025803166	-0.060570024	0.010375362	-0.009274964	0.10281153	-0.029631324	-0.019087093	-0.016086958	-0.019512096	0.006949798
0.028321778	-0.11175104	-0.025180921	-0.02775796	-0.013867525	0.024128858	-0.048447	-0.01634941	-0.023416268	0.021237047	-0.02124923	-0.018260809	0.020836793	-0.022832846	-0.03127972	0.06146798	0.00297236	0.010377683	0.007102995	0.022430573	0.060511284	-0.000204291	-0.038475566	-0.03816547	0.048982263	-0.003365965	-0.029838264	-0.015082304	-0.001495375	0.1301903	0.034470554	-0.004649207	-0.003712072	0.031099344	0.01723673	-0.041266654	0.00020306	0.007116608	0.05847191	0.01851775	-0.005446972	-0.053695913	0.006687766	-0.01992581	0.09579504	-0.02070185	-0.019987525	-0.006639857	-0.014819077	0.006866672
0.0329056	-0.12127272	-0.034389243	-0.031803872	-0.01571841	0.021618204	-0.027981343	-0.014089501	-0.024356203	0.023978394	-0.031362377	-0.015203644	0.019605111	-0.02260336	-0.03110449	0.06940782	0.003238966	-0.000940713	0.008322937	0.021595951	0.0520991	-0.002631361	-0.029901573	-0.03025447	0.049205896	-0.004461948	-0.03417334	-0.015720267	-0.000632259	0.121939436	0.032041486	0.006550986	8.65E-05	0.0256904	0.022551239	-0.03108179	-0.002657589	-0.008893668	0.061704624	0.016441474	-0.017954351	-0.055078078	0.004499333	-0.014785097	0.097755365	-0.018091995	-0.02651318	-0.006894133	-0.008590074	0.002837041
0.030792158	-0.11790307	-0.041158758	-0.028092423	-0.017358638	0.028063202	-0.035170466	-0.01427298	-0.025646575	0.018321404	-0.025394421	-0.015340827	0.023003986	-0.026530802	-0.032752406	0.062033113	0.006950869	0.001163416	0.006646575	0.020130023	0.058840293	0.001101169	-0.036422342	-0.027985347	0.05417344	0.001871471	-0.029206641	-0.02207536	-0.006168689	0.12274239	0.033192974	0.006202002	-0.002678787	0.033964854	0.011805675	-0.03705008	-0.006613493	0.007543739	0.062479198	0.021229165	-0.007178198	-0.06640246	-0.001545591	-0.024935747	0.098433696	-0.023757417	-0.022842808	-0.010375407	-0.012289914	0.011968624
0.04136275	-0.11960668	-0.03206722	-0.029400066	-0.016765915	0.023117661	-0.04692484	-0.013990119	-0.02164493	0.017505523	-0.023100132	-0.020327851	0.021426415	-0.021200355	-0.0303124	0.06322998	0.005238156	-0.002368762	0.008285312	0.022966448	0.056835156	0.000601891	-0.038850192	-0.042240426	0.05158963	-0.009498021	-0.03431917	-0.02158653	0.001498071	0.12405384	0.03233947	-0.000296515	-0.002557705	0.030295081	0.013270427	-0.039981496	0.000812814	0.005661433	0.05996411	0.0198513	-0.011194294	-0.053292602	0.007020671	-0.012618351	0.1022082	-0.017331919	-0.023340292	-0.016356606	-0.01640653	0.0070817
0.02939779	-0.100730374	-0.024336088	-0.012261055	-0.01252663	0.013857806	-0.09643662	-0.018110557	0.00756717	0.0290306	-0.020596521	-0.02363023	0.027018938	-0.0488241	-0.03147022	0.058418762	-0.031205762	-0.001597539	-0.004376816	0.019063314	0.058184605	0.006383584	-0.06509688	-0.048371844	0.056183454	0.006371494	-0.025941396	-0.023185505	-0.009796326	0.13383557	0.02069799	-0.003417909	-0.008587833	0.038923185	0.006321417	-0.05130082	-0.011244676	0.02574486	0.04428981	0.026325306	-0.030566556	-0.06394383	0.00504792	0.000943565	0.10558589	-0.020942247	-0.01789759	-0.021035938	-0.02535659	0.005650084
0.037173864	-0.120725304	-0.025933804	-0.028724844	-0.013861856	0.019364143	-0.044477552	-0.0199664	-0.0195896	0.027059587	-0.030714381	-0.019435218	0.013590907	-0.021128338	-0.030274108	0.06260391	0.008783775	7.61E-05	0.010446696	0.022601327	0.048463903	-0.004577298	-0.034029353	-0.0328096	0.048938002	7.95E-05	-0.038274817	-0.018026242	-0.005493479	0.12523419	0.03666658	0.005164025	-0.005034135	0.02666804	0.020244436	-0.029782135	-0.001966003	-0.000962089	0.062955946	0.017721947	-0.014924985	-0.058122296	0.005235305	-0.024217753	0.09882934	-0.01961644	-0.02509711	-0.013627007	-0.01012327	0.01027695
0.031232402	-0.104249105	-0.0398499	-0.019021047	-0.014446258	0.019426506	-0.0648095	-0.013975221	-0.018685972	0.021677226	-0.025966767	-0.021178078	0.029636847	-0.028562834	-0.030872118	0.057007626	-0.003768077	0.007150635	0.0073772	0.016594097	0.057016734	0.001796693	-0.035543654	-0.03752388	0.05337196	-0.008846242	-0.025248712	-0.020084843	-0.009566151	0.13278885	0.021148428	0.001763233	0.002170263	0.035314824	0.011719631	-0.04577003	-0.005301958	0.019220691	0.06869085	0.018926602	-0.008824011	-0.06499721	-0.011317513	-0.019840015	0.099831626	-0.023905788	-0.02289776	0.001065244	-0.006539564	0.002057216
0.020481203	-0.11703742	-0.038470242	-0.025486916	-0.021952674	0.03008529	-0.052691657	-0.02380448	-0.027397478	0.026312925	-0.019185247	-0.012935002	0.027961476	-0.024801828	-0.029410753	0.055653937	0.013058536	0.000282933	-0.001886387	0.030532151	0.06353881	-0.002571103	-0.026705405	-0.029998703	0.04529892	0.007594175	-0.026523093	-0.006703807	-0.015758239	0.13795777	0.03161878	-0.018022588	-0.009058671	0.03299826	0.016991172	-0.038777355	0.002671	0.004412027	0.05269948	0.018963022	-0.006376509	-0.04991011	0.012111589	-0.008749772	0.096455604	-0.026540112	-0.012408732	-0.005853914	-0.021675633	0.007169619
0.042466983	-0.1223196	-0.028967483	-0.03235984	-0.015867885	0.027836535	-0.043606974	-0.017121648	-0.03046405	0.020714287	-0.025283368	-0.015752189	0.015385184	-0.013397769	-0.033762965	0.06224502	0.013008199	0.007067396	0.023850484	0.021828575	0.06094922	-0.001887779	-0.037933223	-0.036276393	0.051576894	-0.008377456	-0.03347521	-0.018145721	0.001293462	0.12455384	0.043294344	0.000183402	0.00123682	0.0270253	0.018322099	-0.041596662	-0.001671751	0.005449832	0.07204284	0.012944216	-0.001812808	-0.065352485	0.010419117	-0.02974933	0.0993113	-0.018762166	-0.023451269	-0.021895627	-0.012672664	0.010201823
0.04189553	-0.121659234	-0.04077519	-0.02682327	-0.021226116	0.025785211	-0.06321402	-0.019577993	-0.020918155	0.023372196	-0.02363915	-0.012701202	0.025641102	-0.018819766	-0.028775733	0.05275639	0.009813605	-0.006568066	0.017351426	0.023507554	0.05438948	-0.007862382	-0.037853695	-0.036375258	0.05312241	-0.008205141	-0.029370796	-0.012049234	-0.011713158	0.13093798	0.035349	-0.01163749	-0.00302846	0.030633286	0.012512501	-0.048593204	-0.003424006	0.014284608	0.06801517	0.019586181	-0.008818489	-0.069203444	0.01035001	-0.014431238	0.10257104	-0.022309758	-0.025065687	-0.032205597	-0.015767926	0.008582967
0.037453786	-0.101561606	-0.023540383	-0.024032135	-0.013676143	0.012509055	-0.066940725	-0.018816074	-0.01850114	0.017951477	-0.024293983	-0.019660335	0.024793217	-0.027211687	-0.02424027	0.05491689	-0.001070903	0.004325583	0.008639866	0.018327767	0.049126424	-0.003560363	-0.02779115	-0.03872101	0.04726584	-0.016825302	-0.032381266	-0.011047701	0.000919098	0.13625118	0.023294998	-0.00240099	-0.008602643	0.032418683	0.015523288	-0.05652318	0.004168683	0.020295197	0.056468494	0.014600051	-0.012245745	-0.06283207	-0.003484121	-0.002896709	0.10014971	-0.016348163	-0.02533431	-0.011396244	-0.014226282	0.004839785
0.03379741	-0.1303736	-0.024421355	-0.03290503	-0.021288142	0.038421985	-0.031550653	-0.023101477	-0.033570543	0.021538228	-0.023749772	-0.013595051	0.014141163	-0.010520582	-0.039584905	0.06619318	0.01708292	0.014939269	0.028675165	0.028721789	0.06759975	-0.001424421	-0.030014524	-0.039918624	0.05023237	0.004566518	-0.027579345	-0.01716945	-0.002598169	0.11959675	0.053746417	-0.005745726	0.005461693	0.025001276	0.022819528	-0.034174316	-0.004434694	-0.005596685	0.06719505	0.01930647	0.000763774	-0.056141935	0.018617736	-0.031415973	0.09682442	-0.024244439	-0.025550485	-0.022393323	-0.023901582	0.017303254
0.022888444	-0.122637555	-0.042983085	-0.029181495	-0.025069302	0.0297455	-0.022369966	-0.014533688	-0.03117828	0.026948564	-0.03379181	-0.011260685	0.022890741	-0.019367123	-0.028319633	0.061483733	0.010449938	-0.001712271	-0.0017567	0.022980195	0.062656164	-0.003321665	-0.030742986	-0.029055199	0.048020463	0.000704549	-0.03318238	-0.016223282	-0.003659367	0.12446036	0.03266744	-0.003553536	0.001354448	0.027937898	0.022301339	-0.033124465	-0.00336057	-0.00492686	0.06243049	0.021766344	-0.011280993	-0.050629813	0.002835858	-0.020278681	0.09622196	-0.028194414	-0.025047341	-0.006977813	-0.011011896	0.010764059
0.020638736	-0.12687162	-0.04002703	-0.031411927	-0.022385146	0.033741802	-0.018460128	-0.018719697	-0.03203442	0.027797591	-0.033015028	-0.009988318	0.02581003	-0.01958277	-0.03216788	0.0648902	0.009614985	0.003812055	0.002572765	0.027516514	0.057522915	-0.004261236	-0.024631	-0.024265923	0.049026705	0.005391589	-0.02813148	-0.013256515	-0.006641634	0.12201543	0.035602745	-8.84E-05	0.00202985	0.027759688	0.02276556	-0.029966684	-0.005503912	-0.009515042	0.06394008	0.022765806	-0.011002931	-0.056752216	0.010293116	-0.022849916	0.09441215	-0.027039291	-0.021269385	-0.008663844	-0.015331565	0.008136779
0.026330797	-0.11225134	-0.022888107	-0.025259461	-0.016681693	0.020359557	-0.043501835	-0.015418268	-0.019615347	0.024975002	-0.02961943	-0.019448156	0.02398833	-0.026631635	-0.028471332	0.06248617	-0.002208149	0.004870983	0.00379892	0.020522239	0.048951007	-0.004179742	-0.03426202	-0.034460265	0.0493246	-0.002736862	-0.0325972	-0.015745861	-0.002941213	0.1262546	0.03151448	0.007969744	-0.003154998	0.030754093	0.021083282	-0.03661948	-0.002775735	0.004375043	0.05888473	0.021855777	-0.014604877	-0.05383261	0.003607547	-0.022016989	0.095933884	-0.022378273	-0.02186771	-0.006420574	-0.012657355	0.004673743
0.008858829	-0.10207048	-0.03275682	-0.018266972	-0.042973116	0.02485812	-0.06466939	-0.007253225	-0.025561798	0.03532486	-0.032718007	-0.022708513	0.053578526	-0.035742894	-0.031622026	0.049793344	-0.020364432	0.001470541	0.013170784	0.012872239	0.044059686	-0.026320426	-0.049277835	-0.026490938	0.060569264	-0.012580418	-0.014063926	-0.007082995	-0.005942689	0.14064646	0.02953631	-0.006511011	-0.005409752	0.029391257	0.029197138	-0.075066924	-0.004231964	0.024881132	0.07695156	0.025051756	-0.009275205	-0.06336716	0.03683503	-0.038377523	0.09656701	-0.037050314	-0.003156296	-0.027888935	0.004459639	-0.027714942
0.029620986	-0.12182172	-0.035835065	-0.027857246	-0.019439444	0.02887954	-0.03956337	-0.019361714	-0.024585268	0.021859407	-0.027723433	-0.014194875	0.02234081	-0.025650488	-0.033412967	0.061119784	0.009498712	0.000379475	0.006004319	0.026406301	0.056389827	0.000316222	-0.029987091	-0.026711911	0.052868623	0.006131266	-0.028177932	-0.020211246	-0.010739476	0.12431139	0.032589283	0.002674923	-0.008394293	0.03246736	0.016555244	-0.036252283	-0.006139825	0.004691425	0.060197208	0.019603688	-0.011830651	-0.066661865	0.005269186	-0.020208007	0.09858274	-0.023690654	-0.018448042	-0.01377112	-0.019251725	0.010659244
0.029212173	-0.114390805	-0.03897141	-0.02566297	-0.017756363	0.02882051	-0.045816194	-0.016735492	-0.027102236	0.023460455	-0.029567143	-0.017369635	0.024704082	-0.021243712	-0.03187575	0.058395136	0.000707136	0.009358728	0.009717064	0.020848218	0.064743996	-0.000439356	-0.035967894	-0.03708834	0.05286605	-0.006562277	-0.030564535	-0.01751081	0.000262009	0.12777534	0.032766625	-0.000721492	0.007279346	0.030866245	0.016401947	-0.04414318	-0.00402568	0.00997551	0.07174256	0.021014007	-0.006186181	-0.0597249	0.003271298	-0.028152646	0.097957045	-0.025907343	-0.022456832	-0.011563569	-0.010427418	0.006408865
0.036565922	-0.11855663	-0.025239421	-0.031768136	-0.014955768	0.022357292	-0.03694914	-0.014860536	-0.020538164	0.019572232	-0.026087724	-0.020154249	0.008694315	-0.009097213	-0.03329086	0.06990422	0.009608578	0.000155256	0.010774493	0.029998286	0.06017568	0.000317516	-0.030641854	-0.03835127	0.046064463	-0.007669184	-0.03015646	-0.02002464	-0.006831444	0.12627651	0.033308715	-0.013626909	-0.009118498	0.026665926	0.025610467	-0.033469345	0.002757617	-0.010994905	0.05885902	0.012973593	-0.016383065	-0.04131209	0.010064756	-0.009190483	0.10071739	-0.019242954	-0.019476408	-0.002009147	-0.0160936	0.002866121
0.031378914	-0.107578166	-0.034242176	-0.021072187	-0.0157308	0.023734096	-0.0666048	-0.017504914	-0.025086284	0.020931171	-0.01906595	-0.018331015	0.02893553	-0.025479265	-0.028912673	0.057975702	0.003700348	0.00761477	0.005391429	0.021323347	0.06660733	0.005767088	-0.0348303	-0.042136494	0.046233732	-0.004959127	-0.02814402	-0.015914604	-0.004687589	0.13563412	0.028539797	-0.006056232	0.000943495	0.035690386	0.011608526	-0.0456885	0.002369617	0.017037677	0.05847767	0.015054253	-0.002056504	-0.05522788	-0.002978836	-0.009762112	0.10135737	-0.020566944	-0.017484378	-0.000650003	-0.019482426	0.009194692
0.03814516	-0.11967749	-0.03303719	-0.030859387	-0.018776132	0.024497282	-0.03143333	-0.015365162	-0.02321361	0.021057924	-0.031497046	-0.021471474	0.016483877	-0.019093528	-0.03424255	0.06832526	0.003469165	-0.00089592	0.005901913	0.0241181	0.055482067	0.000451834	-0.036241166	-0.031628784	0.052246697	-0.006247491	-0.029997226	-0.028022347	0.000694446	0.120192625	0.029337382	0.000821049	-0.004505165	0.028691696	0.016510585	-0.03906085	-0.003766556	-0.002188625	0.06346724	0.019202482	-0.017132279	-0.059262495	0.007420757	-0.016832486	0.10287626	-0.022026023	-0.02128644	-0.012961749	-0.013343222	0.00727567
0.027352376	-0.10014771	-0.014756612	-0.024603967	-0.014056865	0.015469831	-0.049330506	-0.01669674	-0.02408225	0.01859155	-0.025600826	-0.023589462	0.017658994	-0.011306494	-0.02889088	0.06570928	0.008483669	0.013938871	0.004687842	0.027078653	0.055410955	0.001571337	-0.015510843	-0.03742413	0.038304277	-0.012801582	-0.022961367	-0.016712764	-0.007834753	0.13667199	0.02256862	-0.014292685	-0.012467155	0.031224249	0.027068336	-0.04349889	0.008819891	0.000945936	0.05443247	0.00895822	-0.008361769	-0.041434307	-0.00473635	-0.002398381	0.098754205	-0.020112991	-0.015580019	0.021258328	-0.017048005	0.002093767
0.028268225	-0.107133664	-0.03735348	-0.024296066	-0.018342087	0.023428593	-0.049354028	-0.010671429	-0.02429614	0.013911659	-0.020859705	-0.021399459	0.02812379	-0.023585407	-0.029223165	0.059920605	0.003460196	0.004317489	0.001685184	0.02064688	0.06425629	0.00299853	-0.034935158	-0.040597353	0.048772793	-0.007650068	-0.027155465	-0.021581218	-0.001060466	0.13134444	0.028042374	-0.007918096	-0.004584065	0.035685223	0.01277753	-0.047764666	0.0046495	0.013763809	0.056293566	0.019865382	-0.002117004	-0.048639465	-0.001297358	-0.010770528	0.10207192	-0.021612369	-0.018042978	0.001175301	-0.014715786	0.00691724
0.026335765	-0.11306878	-0.04269108	-0.026447609	-0.020646151	0.026872974	-0.04320898	-0.021226987	-0.027229946	0.02154733	-0.025092866	-0.011648154	0.028185597	-0.027505228	-0.030863887	0.06037643	0.005556644	0.000665376	0.009450561	0.022805257	0.05744133	-0.003545228	-0.02285801	-0.023189714	0.04839095	0.001359449	-0.023855511	-0.009885425	-0.01025287	0.13135222	0.031076558	-0.005176181	-0.004082984	0.03307792	0.01559976	-0.046387892	-0.002649091	0.006483407	0.05800607	0.017090576	-0.009743241	-0.06687494	0.003040923	-0.008560299	0.099699415	-0.024614992	-0.021130193	-0.010189087	-0.016230375	0.008657648
0.030257922	-0.11994888	-0.039566103	-0.028968265	-0.019617883	0.029137561	-0.03535137	-0.013890141	-0.028493831	0.020521387	-0.028538	-0.017443618	0.02411663	-0.01953593	-0.031839456	0.06160743	0.009064305	0.001745345	0.001189713	0.025248706	0.061282363	0.001636625	-0.03423307	-0.031649236	0.05190011	-0.00304127	-0.029592937	-0.02351722	-0.003166454	0.124924496	0.029783415	-0.001455938	-0.003757811	0.03203013	0.01582544	-0.038641613	-0.001592737	0.004583667	0.06504145	0.019729897	-0.007258283	-0.05779859	0.005287745	-0.021930767	0.099719755	-0.023629708	-0.01629555	-0.007742595	-0.01439361	0.00694457
0.033358585	-0.11877809	-0.034069322	-0.027028682	-0.018475587	0.03011955	-0.042835895	-0.0184051	-0.02542722	0.022559604	-0.027868036	-0.018916223	0.018493135	-0.019822242	-0.035945777	0.0640156	0.002494937	0.008577977	0.014815841	0.023152746	0.06668587	0.00199031	-0.037389442	-0.03955753	0.052565187	-0.001840236	-0.029609147	-0.022164203	-0.000290733	0.1235531	0.037703298	-0.001704301	0.005829287	0.029174658	0.017147703	-0.03991283	-0.005154817	0.003386834	0.06765523	0.02028564	-0.008631641	-0.057140246	0.007298895	-0.025285648	0.1003733	-0.024835473	-0.023549216	-0.014240973	-0.015608011	0.010428635
0.029975543	-0.108774364	-0.02207329	-0.02602232	-0.012963738	0.017201671	-0.052838914	-0.015989361	-0.021061128	0.021035407	-0.024900222	-0.019032741	0.017958546	-0.013393115	-0.026158202	0.06314667	0.008744742	0.003772948	0.002670295	0.028606333	0.057305302	0.000910032	-0.022871839	-0.039232854	0.040219758	-0.009578968	-0.030848783	-0.012346754	-0.008708661	0.13581583	0.02658356	-0.01289937	-0.010786001	0.03077513	0.025803454	-0.037671242	0.008394423	-0.000392955	0.054258738	0.010356908	-0.012065287	-0.039712444	0.001138901	-0.002142016	0.09915428	-0.017591346	-0.015546531	0.009708475	-0.01836399	0.001748487
0.033818062	-0.10761554	-0.03517892	-0.019959697	-0.016551148	0.022385217	-0.07131516	-0.019087005	-0.015906198	0.024019632	-0.023250906	-0.020562341	0.025175491	-0.031964216	-0.032025807	0.05529812	-0.006059913	0.004706832	0.007516943	0.018499129	0.0618918	0.00185476	-0.046262182	-0.040103763	0.05464154	-0.00293033	-0.027893359	-0.02058549	-0.005668313	0.13245481	0.02741226	-0.003346222	-0.000676642	0.03478981	0.008664168	-0.050358947	-0.00647549	0.021812495	0.06278521	0.021258568	-0.011324952	-0.06744031	0.000345664	-0.01782891	0.10174539	-0.024476936	-0.02193215	-0.01693604	-0.014542186	0.00886606
0.037373267	-0.11812376	-0.031473376	-0.03244598	-0.018739436	0.025071174	-0.02363125	-0.014070854	-0.029247696	0.017184434	-0.028122483	-0.022896374	0.013575424	-0.010418009	-0.034595456	0.07292818	0.012657469	0.001236191	0.005523716	0.02762762	0.06013796	0.003498131	-0.026261775	-0.032424755	0.04606554	-0.008827146	-0.027447673	-0.028040709	-0.001319435	0.12224314	0.028598977	-0.00649722	-0.006142309	0.028460333	0.020035144	-0.03468495	0.002621861	-0.010320501	0.060551945	0.013860392	-0.012114291	-0.046205577	0.004259373	-0.010628457	0.10293918	-0.02137316	-0.01816267	0.004071205	-0.014767133	0.006357176
0.017156187	-0.084727645	0.05367365	-0.026401266	0.003210888	-0.007176625	-0.06884759	-0.028119333	-0.027808702	0.024552464	-0.032250162	-0.00907201	0.032362822	-0.012073427	0.002802271	0.048836738	0.003008709	0.044406287	0.001393608	0.025285095	0.014475055	-0.015520446	0.025710873	-0.05203354	0.016313832	-0.04065908	-0.0482108	0.034716442	0.019090507	0.15006877	0.022042288	0.015639305	-0.011540128	0.024804633	0.05256746	-0.051571306	0.028011926	0.014480768	0.039970145	0.003060906	-0.006546696	-0.035191104	-0.011515367	0.011166344	0.07349309	0.002632748	-0.029515576	0.021176267	-0.032970272	-0.002741935
0.028834993	-0.11157871	-0.026403673	-0.030704591	-0.01519901	0.02290271	-0.024549725	-0.013104492	-0.025510969	0.017380636	-0.03248229	-0.017393086	0.011525368	-0.01303976	-0.029810851	0.06605473	0.007295409	0.006036864	0.000809885	0.025707915	0.060162477	0.00223326	-0.025954586	-0.030913416	0.04713482	-0.009393761	-0.030638797	-0.022116525	-0.001460017	0.12455318	0.02601558	-0.00330075	-0.008869353	0.03033997	0.024692593	-0.038264252	-0.00070284	-0.003238233	0.060037125	0.015261782	-0.014861668	-0.050489046	-0.003717755	-0.015695687	0.09632289	-0.023102093	-0.02161206	0.004118396	-0.013966024	0.0073052
0.028020723	-0.120400265	-0.04258848	-0.031237442	-0.019195274	0.028301151	-0.025581306	-0.013188168	-0.024525583	0.023649741	-0.029914066	-0.010840231	0.027039446	-0.027471304	-0.030592887	0.06757355	-0.005549569	-0.001913521	0.000324167	0.020877047	0.058968287	-0.000777901	-0.040124983	-0.028646415	0.05219591	-0.002834009	-0.02906169	-0.016744643	0.003135478	0.120210744	0.030239549	0.002477192	0.003480739	0.03019392	0.014681822	-0.040674772	-0.007381242	-0.00214703	0.058729213	0.023201672	-0.017758498	-0.06253996	0.007825069	-0.010531684	0.09893222	-0.022037502	-0.025246011	-0.01718081	-0.014991638	0.007192493
0.030121356	-0.11579522	-0.026311709	-0.029659452	-0.026520904	0.028465785	-0.03824637	-0.018795935	-0.023440013	0.021228258	-0.028930377	-0.015038974	0.010812429	-0.005202662	-0.02937254	0.05393715	0.016131174	0.000663685	0.009517719	0.02860532	0.059300292	-0.010611706	-0.033151396	-0.03276185	0.049234044	-0.007923955	-0.025251891	-0.017273976	-0.012526385	0.12993585	0.03579606	-0.026724681	-0.014604391	0.02926785	0.023481263	-0.04985961	-0.002395236	0.004644411	0.06320338	0.022277664	-0.009338421	-0.0543613	0.011012942	-0.020598264	0.09732198	-0.032638032	-0.023820342	-0.021305585	-0.01685734	0.013649055
0.026459357	-0.11245893	-0.050172042	-0.026017688	-0.02579424	0.033427373	-0.035352256	-0.018539218	-0.03202646	0.018047934	-0.023535531	-0.01561606	0.030360205	-0.027157387	-0.030252155	0.055837005	0.007173383	-0.000495571	-0.004467421	0.021911995	0.065242946	5.64E-05	-0.031572625	-0.02632415	0.05333073	-0.003258388	-0.024518447	-0.019497119	-0.004954071	0.12812082	0.02379904	-0.005738744	-0.000587804	0.037182294	0.00562889	-0.04874418	-0.005463152	0.013818063	0.06117885	0.026290277	-0.006083254	-0.06371953	-0.002063924	-0.017100237	0.098203376	-0.03262589	-0.021048367	-0.010977001	-0.015317471	0.012707773
0.028693624	-0.10508693	-0.021673521	-0.021564025	-0.005823297	0.016080499	-0.062593475	-0.013895298	-0.016854342	0.018599845	-0.026317634	-0.01556537	0.026947755	-0.026572121	-0.0270407	0.0640668	-0.007003772	0.011595079	0.012402901	0.021796172	0.054890886	0.005528235	-0.023175802	-0.0416164	0.04560017	-0.008165313	-0.031333543	-0.009497355	-0.004666259	0.13154657	0.028088184	0.011275929	0.000106391	0.03442274	0.02421895	-0.03934182	0.001233108	0.010204292	0.058176372	0.01043787	-0.013084513	-0.054978866	-0.007757277	-0.008000324	0.097804055	-0.012137835	-0.019467525	0.007319361	-0.019874834	-0.000586459
0.032786425	-0.11962277	-0.048742622	-0.025380187	-0.024180299	0.03006448	-0.04823644	-0.020341253	-0.028022893	0.024233332	-0.023270963	-0.015782181	0.026716534	-0.02275164	-0.03217886	0.057324722	0.012226447	-0.002829537	0.006945594	0.023175526	0.06263699	-0.002320294	-0.03294486	-0.03184969	0.05112941	7.84E-05	-0.026420511	-0.017244218	-0.011878543	0.13011044	0.031041222	-0.010624139	0.00110563	0.03179319	0.010199147	-0.04059675	-0.003885891	0.007308086	0.06474465	0.021629393	-0.006187408	-0.060714543	0.00308346	-0.016456438	0.101075314	-0.02842862	-0.023254279	-0.013313928	-0.012974859	0.011297355
0.024125583	-0.10922625	-0.03314715	-0.028656255	-0.020938704	0.025160892	-0.030416157	-0.017743276	-0.012276004	0.022441337	-0.03251448	-0.014228211	0.011342188	-0.022738973	-0.032104395	0.06297371	-0.007288256	-0.005169735	-0.001009138	0.025744956	0.056487236	-0.005948711	-0.040529303	-0.019999193	0.053815793	-0.000196889	-0.021810718	-0.020026395	-0.011677622	0.12513058	0.025982298	-0.014572599	-0.016286038	0.033381276	0.018771568	-0.050147966	-0.01184431	0.000720586	0.05437719	0.02460261	-0.028732343	-0.06556133	0.008268813	-0.010703323	0.098833375	-0.032292318	-0.02187927	-0.020017868	-0.0163331	0.009209182
0.021388441	-0.113027394	-0.033662878	-0.029721107	-0.019811114	0.030442128	-0.039472505	-0.01563479	-0.030563397	0.023315549	-0.020996023	-0.013713743	0.025353763	-0.020457916	-0.028262137	0.05305524	0.007120872	0.011582551	-0.005135836	0.02270072	0.06612695	-0.003763062	-0.04137566	-0.03750095	0.051483933	-0.008215268	-0.02893986	-0.011152842	6.02E-05	0.1325359	0.028202036	-0.014949826	-0.000934888	0.030640038	0.014500531	-0.045569073	-0.002072874	0.010262231	0.062602684	0.025657104	-0.001465464	-0.05235307	0.006027779	-0.02478611	0.08860753	-0.028588021	-0.02348769	-0.009744807	-0.010646811	0.006556891
0.030183032	-0.11619456	-0.049799874	-0.026421567	-0.02284707	0.020912549	-0.040021937	-0.016445667	-0.028385904	0.022968872	-0.022593351	-0.016785577	0.026244925	-0.025571655	-0.023372574	0.05613066	0.01668788	-0.009011357	-0.009400114	0.019697659	0.05941176	-0.003125218	-0.027353985	-0.03603745	0.04453051	-0.004589754	-0.037239563	-0.012826201	-0.005798953	0.13334349	0.023235006	-0.010964342	-0.001094494	0.02955805	0.011349886	-0.03278607	0.004920282	0.001804037	0.05333845	0.022591067	-0.008485829	-0.04127537	-0.008633199	-0.003919315	0.09784225	-0.024790077	-0.03110514	0.001974302	-0.00600716	0.0115868
0.031497337	-0.10857716	-0.040566605	-0.026308803	-0.01590894	0.018590901	-0.05095282	-0.013644396	-0.022219319	0.016184652	-0.014222897	-0.018955993	0.028076334	-0.030731082	-0.028962525	0.066172436	0.001880642	-0.004573682	0.003650863	0.020507457	0.05995687	0.001349484	-0.029273089	-0.03785358	0.045535196	-0.006548937	-0.029124519	-0.010019877	-0.005112566	0.1341335	0.025578842	-0.007380717	-0.00339144	0.032425333	0.013147595	-0.03980239	0.005943336	0.001819716	0.04779712	0.015166742	-0.011714184	-0.042497467	-8.69E-05	0.005881285	0.10057308	-0.016766213	-0.0222894	0.005146248	-0.012373559	-0.000317214
0.030262342	-0.11163261	-0.010834347	-0.009587708	-0.039527085	0.016156288	-0.097587086	-0.021255214	0.009745789	0.050335992	-0.05287416	-0.009630964	0.006144494	-0.016078359	-0.026765585	0.05035333	-0.014349461	-0.027389938	0.014590842	0.02944423	0.052527208	-0.013585301	-0.06592754	-0.02364268	0.04900712	0.012490506	-0.020928776	-0.025818756	-0.037189487	0.13716109	0.037952196	-0.029588759	-0.036382377	0.032932755	0.04041621	-0.06739223	-0.017918272	0.018837634	0.05804437	0.00931032	-0.04695605	-0.082456104	0.029819662	-0.006743261	0.118349686	-0.03716556	-0.002580423	-0.05766787	-0.0358878	0.014337632
0.0334258	-0.12287871	-0.026124509	-0.029351547	-0.020811236	0.025902485	-0.04578752	-0.020658249	-0.024408327	0.020225948	-0.026534108	-0.016677463	0.024891965	-0.019755505	-0.032973077	0.063952334	0.008947907	0.001688697	0.019987155	0.029116536	0.050269615	-0.005857925	-0.019851426	-0.034797747	0.048642557	-0.001442591	-0.028172089	-0.012220208	-0.006877156	0.12651534	0.039738752	-0.002029241	-0.007056888	0.02769071	0.024801595	-0.040880293	0.002494973	-0.000575705	0.059594005	0.016318284	-0.011194189	-0.055569436	0.018151728	-0.011490028	0.101306796	-0.017994681	-0.018085262	-0.017636944	-0.02226752	0.002886815
0.0404857	-0.11109578	-0.04174924	-0.026408643	-0.016975248	0.019922901	-0.055336054	-0.016948814	-0.023534223	0.019416012	-0.023360124	-0.02052367	0.026176352	-0.02212448	-0.028500188	0.0576743	0.005957435	-0.003418524	0.007501067	0.020984232	0.0523815	-0.003645068	-0.02905286	-0.03426935	0.051551014	-0.016651718	-0.029872872	-0.014658188	-0.006774575	0.13258037	0.021101817	-0.00440983	-0.001701306	0.03173945	0.011102588	-0.045751635	0.000170735	0.01096002	0.067291774	0.017373525	-0.012032336	-0.059954703	-0.002071691	-0.011298784	0.10014597	-0.021876985	-0.023755021	-0.008232211	-0.006668611	-0.00052023
0.026616905	-0.1169875	-0.050640836	-0.02620699	-0.017919693	0.02547852	-0.039565735	-0.009985016	-0.029903384	0.021897355	-0.027061053	-0.008802352	0.035894994	-0.025544576	-0.02155155	0.054636143	0.0049427	0.000522987	0.000181495	0.014813089	0.060681097	-0.002779421	-0.033293143	-0.038803097	0.048975796	-0.009848028	-0.037546005	-0.007772177	0.001990121	0.12825651	0.030488716	0.004185208	0.012728969	0.031830106	0.013217491	-0.038074862	-0.000472676	0.010663719	0.06529824	0.02393504	-0.002302514	-0.054250885	-0.00903277	-0.017705752	0.09512361	-0.021343563	-0.032579456	-0.006895667	-0.006739479	0.009115259
0.037859328	-0.1215494	-0.036633287	-0.03046049	-0.023521198	0.02523376	-0.035490878	-0.01815197	-0.02483905	0.021574667	-0.029176796	-0.017035047	0.0208498	-0.017840613	-0.027736664	0.059792038	0.00959701	-0.006139992	0.005436342	0.023428762	0.0534422	-0.00676807	-0.032209907	-0.034910616	0.04984506	-0.008829269	-0.03391834	-0.017968092	-0.000506336	0.12398922	0.032463193	-0.006306212	-0.002464841	0.028200831	0.015118174	-0.04213877	-0.000763186	0.001823986	0.061117493	0.023988863	-0.013684246	-0.055160668	0.007650644	-0.012468193	0.10122772	-0.024246845	-0.028495766	-0.022381736	-0.014456526	0.012090701
0.047884863	-0.09839095	-0.001904126	-0.019988433	-0.002574811	0.001772336	-0.08606043	-0.021796413	-0.018660957	0.020167746	-0.031186685	-0.02435493	0.01242663	-0.012538107	-0.019906862	0.04921046	0.011267738	0.019075992	0.021573784	0.0185979	0.043463808	-0.001430569	-0.009925435	-0.05465248	0.04195214	-0.030562697	-0.04556829	-0.007677109	-0.00106695	0.1406949	0.021607757	0.009112846	-0.002461851	0.026760608	0.029205352	-0.04319495	0.008752604	0.021975243	0.07233276	0.003970796	-0.008936155	-0.053442217	-0.024092266	-0.0183883	0.09346357	-0.010752582	-0.03376653	0.007465589	-0.007660884	0.002041173
0.03506948	-0.11342322	-0.025312621	-0.03049107	-0.017583918	0.023151712	-0.038339216	-0.015933378	-0.020683162	0.020360038	-0.030172048	-0.016596323	0.016318943	-0.016853666	-0.031593192	0.065573305	-0.001493173	0.002207595	0.01224409	0.024261488	0.0544046	-0.003773975	-0.034282163	-0.031549886	0.050798178	-0.01145185	-0.027071204	-0.01778824	-0.001342514	0.12464786	0.031026365	-0.004581743	-0.006566617	0.029358525	0.021638704	-0.048254367	-0.004070342	0.001504884	0.062411126	0.016735574	-0.01843634	-0.061687723	0.009767785	-0.013011198	0.099854365	-0.021942118	-0.022025902	-0.017320674	-0.016284723	0.004011361
0.026227133	-0.11018814	-0.027293134	-0.024817964	-0.018140063	0.023467248	-0.056188304	-0.016030498	-0.023860939	0.021984775	-0.024914239	-0.012589357	0.031505592	-0.022959216	-0.025559606	0.05514144	0.000355422	0.008318969	0.008784342	0.021470046	0.055464383	-0.004926636	-0.031159589	-0.038800947	0.047987822	-0.009566182	-0.02820316	-0.007198268	-0.002789608	0.13307266	0.03200305	-0.004656828	-0.001436524	0.03237798	0.019768873	-0.050599705	0.000465863	0.014946274	0.060530663	0.019284768	-0.005719049	-0.05909523	0.004967985	-0.013260196	0.09611104	-0.020853683	-0.022075316	-0.013022376	-0.018191097	0.004770843
0.02729827	-0.12216117	-0.028005918	-0.02724637	-0.018780699	0.024331845	-0.040101852	-0.01317298	-0.02575098	0.028277775	-0.038195733	-0.011798632	0.022008227	-0.015633713	-0.026472121	0.058150936	0.008913186	0.003926821	0.004555864	0.024358997	0.055281095	-0.002517958	-0.032453965	-0.03394756	0.048368886	-0.003001682	-0.036050256	-0.017566761	-0.003986733	0.12571788	0.03433484	0.003807519	-0.003838004	0.028118707	0.028245559	-0.035210047	-0.002088054	0.003714127	0.06810343	0.016109707	-0.010383572	-0.05861709	0.004125709	-0.02660269	0.09696048	-0.02109073	-0.019535111	-0.010692409	-0.014673895	0.007593734
0.036455926	-0.11891274	-0.043870144	-0.027531087	-0.01536562	0.023711804	-0.048269685	-0.014747058	-0.028351996	0.018397883	-0.027092788	-0.011171166	0.03262738	-0.024040954	-0.026885219	0.062249728	0.00428334	-0.001047923	0.013939888	0.021505745	0.05776978	0.001134391	-0.02154144	-0.03656555	0.04791612	-0.010526776	-0.034010284	-0.009144075	0.000257864	0.12788741	0.031283185	0.00683782	0.006449855	0.030903775	0.017822128	-0.041646928	0.002565501	0.006422842	0.06430567	0.012794518	-0.008998094	-0.059882328	-0.000172833	-0.005414331	0.102029406	-0.013689339	-0.023782099	-0.009498728	-0.016340224	0.002621882
0.031173319	-0.10412401	-0.001645532	-0.023710623	-0.002599448	0.007639693	-0.050694186	-0.010854553	-0.014777686	0.02591127	-0.03409761	-0.02278856	0.016288908	-0.02038592	-0.023574715	0.064678736	-0.004525342	0.018890476	-0.000803717	0.016982304	0.04307797	0.003022195	-0.034770004	-0.04560929	0.043914717	-0.014023067	-0.039521076	-0.020049503	0.004002906	0.12604186	0.023586668	0.018857524	-0.001707895	0.029245598	0.026015384	-0.028716136	-0.000633774	0.005902372	0.06072208	0.015501509	-0.014750066	-0.050382353	-0.015923155	-0.02382508	0.091713466	-0.013224578	-0.027526379	0.013815603	-0.009691404	0.005333546
0.02697647	-0.12808204	-0.033630233	-0.038280323	-0.022797793	0.03632983	-0.01965913	-0.015445939	-0.03324802	0.023674207	-0.02877238	-0.009727948	0.020236092	-0.011335117	-0.031219937	0.061437532	0.008708933	0.003140208	0.008576286	0.028287316	0.06304758	-0.009051823	-0.040189892	-0.030121667	0.052059148	-0.00598324	-0.03180617	-0.011047225	0.005341804	0.12300068	0.043957606	-0.011866449	-0.001705008	0.02554416	0.023022734	-0.04442163	-0.000995893	-0.004580597	0.067007415	0.02239434	-0.006395286	-0.055247575	0.028936932	-0.027250603	0.094514675	-0.024697388	-0.018328832	-0.030442031	-0.015724597	0.005365069
0.02667754	-0.12279844	-0.029995445	-0.032874394	-0.014259656	0.02505409	-0.021382397	-0.012119909	-0.022786487	0.02493825	-0.038224436	-0.01633806	0.020687029	-0.022409892	-0.035102904	0.07355708	-0.006278325	0.006562647	0.010330342	0.0234449	0.053239472	-0.001288423	-0.035240497	-0.028244533	0.051478866	0.00087136	-0.031249315	-0.021841358	0.006252436	0.11715758	0.038501777	0.010579326	-0.000286196	0.025719943	0.02668986	-0.035259772	-0.003507597	-0.009618628	0.06438437	0.01770338	-0.017317904	-0.060127214	0.016358605	-0.022600595	0.1007314	-0.01671724	-0.018133853	-0.012119168	-0.012317472	0.001832267
0.023176024	-0.12032582	-0.034574375	-0.02631769	-0.021479905	0.030858783	-0.035909183	-0.01305883	-0.02957558	0.02686294	-0.033488724	-0.012905301	0.02708425	-0.018966706	-0.031953733	0.061953064	0.003576705	0.008390674	0.011064872	0.022254264	0.061294094	-0.002151253	-0.033976313	-0.032991108	0.051264152	-0.000828879	-0.028817104	-0.01664282	-0.004340058	0.12429299	0.037640236	0.004500962	0.005326698	0.02949884	0.02492544	-0.036977936	-0.005785563	0.002608117	0.071287796	0.019078491	-0.006341466	-0.058401104	0.006962165	-0.032133322	0.09621572	-0.025826424	-0.019123845	-0.008711397	-0.01275224	0.004720115
0.028450763	-0.12482861	-0.04899884	-0.029037962	-0.023780243	0.033021342	-0.03440295	-0.019663414	-0.038437705	0.027544573	-0.029703964	-0.004953352	0.03868402	-0.022629905	-0.025893234	0.057241205	0.008953027	0.003843406	0.005487987	0.021199943	0.059398483	-0.004269214	-0.022526696	-0.03191093	0.048261907	-0.007989585	-0.030940194	-0.004551263	0.000893866	0.12649804	0.030720625	0.002097042	0.015619271	0.02845962	0.015048985	-0.04073809	-0.004086468	0.004273879	0.0693291	0.021768456	-0.004707812	-0.0647784	0.001497069	-0.014256266	0.09479314	-0.023963014	-0.03009	-0.016233176	-0.015091245	0.009034347
0.039097268	-0.10881581	-0.023183465	-0.030255359	-0.010986699	0.015884183	-0.037963584	-0.014041623	-0.022033487	0.016388364	-0.026531534	-0.021058569	0.013551354	-0.013235278	-0.027725674	0.067727864	0.005645087	0.002824544	0.008854575	0.023020942	0.05134811	-0.000932937	-0.02365721	-0.036601827	0.044937447	-0.018751526	-0.03292881	-0.015693624	-0.001506764	0.12740456	0.025268018	-0.000883364	-0.004586563	0.029101767	0.021804512	-0.03739083	0.003147902	-0.003247701	0.0603678	0.012825524	-0.016144475	-0.046767987	-0.004888623	-0.008441452	0.09773833	-0.017512409	-0.025916355	0.004700759	-0.010393879	0.00166737
0.030442355	-0.11576372	-0.04172802	-0.025851468	-0.020056162	0.024243373	-0.046402495	-0.014965402	-0.02973579	0.026009357	-0.030384077	-0.01314207	0.03230506	-0.018004041	-0.026112651	0.056962844	0.006900937	0.003256228	0.006946632	0.02062774	0.054648418	-0.005305363	-0.025921559	-0.03448204	0.04827376	-0.01367947	-0.029617103	-0.009780803	-0.005513615	0.13120192	0.026153363	-0.002450688	0.006575325	0.029325554	0.019103443	-0.041894816	-0.001134356	0.006882938	0.07182566	0.017968824	-0.00711735	-0.058590956	-0.001907154	-0.017384145	0.09668857	-0.023516545	-0.025205266	-0.005264068	-0.007667705	0.001207943
0.040630043	-0.11219509	-0.05374077	-0.028518306	-0.022298506	0.028672827	-0.041508745	-0.021262126	-0.03851152	0.0231823	-0.030224629	-0.01667861	0.015450466	-0.016767612	-0.03419362	0.061505627	0.017260056	-0.002881271	0.00092576	0.023486808	0.074915394	0.008724636	-0.032550815	-0.016406167	0.047579307	-0.005479323	-0.025296064	-0.030104296	-0.003673078	0.13322034	0.020447407	-0.014144956	-0.007741103	0.03347244	0.008539662	-0.052973393	-0.001149031	0.009919044	0.06877049	0.00417666	-0.006601314	-0.07703336	-0.003517995	-0.010445204	0.10849207	-0.027118074	-0.011230854	-0.005632151	-0.012260456	0.015128997
0.03650423	-0.13089657	-0.049152922	-0.04097377	-0.015526174	0.03119496	0.007791471	-0.011650535	-0.03559143	0.012831863	-0.02683342	-0.012044572	0.016419897	-0.02157325	-0.041097417	0.08693332	0.011514572	-0.005471626	0.015949864	0.024976024	0.05878889	0.005558606	-0.019110158	-0.014840481	0.050400198	0.003479497	-0.02640465	-0.022981556	-0.001009752	0.11008191	0.036662847	0.014054454	0.000263041	0.026721088	0.019200157	-0.021928048	-0.004655186	-0.027359504	0.058305345	0.010278824	-0.016377226	-0.060243167	0.005624359	-0.008847433	0.1015563	-0.014955362	-0.022923548	0.001536188	-0.011906338	0.00435435
0.033092245	-0.12953669	-0.030344855	-0.035253927	-0.021860676	0.028841922	-0.01803344	-0.016507227	-0.03383134	0.023945976	-0.03707646	-0.011824734	0.022643624	-0.010258715	-0.02740251	0.06165271	0.015390622	0.002403013	0.012909884	0.025098274	0.047168937	-0.010820502	-0.021425309	-0.02991481	0.049038038	-0.009679906	-0.036849786	-0.012309666	0.002527853	0.1191422	0.040305052	0.006464784	0.002222896	0.023913935	0.026542593	-0.034349915	-0.000592017	-0.006115231	0.07174807	0.021021396	-0.008405152	-0.057610996	0.01183866	-0.028835515	0.0950734	-0.021740546	-0.027172303	-0.020486841	-0.011780221	0.007603116
0.034370415	-0.12789614	-0.048847042	-0.037956737	-0.021447519	0.032561217	-0.005932249	-0.013253003	-0.034865614	0.0176315	-0.028428754	-0.013940745	0.027050093	-0.02072786	-0.03233458	0.069588386	0.009147103	-0.006851161	0.000994894	0.02460924	0.052326657	-0.003701947	-0.027603678	-0.020558827	0.054346155	-0.008467525	-0.02989271	-0.01861921	0.00212589	0.11584416	0.028219	0.007695741	0.001639178	0.029219154	0.012456085	-0.03388604	-0.004681207	-0.009526378	0.0656674	0.02338724	-0.014059333	-0.060916442	0.009519237	-0.018169938	0.09695047	-0.023074651	-0.022699937	-0.014015931	-0.009638622	0.002233952
0.03636536	-0.12463301	-0.03192022	-0.02785547	-0.021812102	0.022793308	-0.05327559	-0.019121027	-0.016855493	0.027896391	-0.035124972	-0.011110054	0.017392397	-0.014176134	-0.024768788	0.05486921	0.011501986	-0.013854152	0.009248422	0.028821588	0.050131258	-0.009117781	-0.036119446	-0.028029488	0.047575828	0.000355452	-0.035506353	-0.015054656	-0.012949443	0.12937784	0.039565977	-0.010492791	-0.016232293	0.030141247	0.023625081	-0.04360233	0.000244121	0.006110951	0.061127853	0.015822325	-0.017130833	-0.06466258	0.01719436	-0.012849687	0.10607994	-0.021175873	-0.015658258	-0.032633614	-0.021811912	0.012581482
0.036637194	-0.13761598	-0.04484083	-0.044231903	-0.022303589	0.035109952	0.020471215	-0.010710816	-0.037582073	0.020037357	-0.036509186	-0.012678594	0.012150972	-0.006162422	-0.038140316	0.08409187	0.012220728	-0.003793478	0.013014289	0.02653192	0.059716754	-0.002508626	-0.027229294	-0.023079645	0.04966886	-0.005790237	-0.030361857	-0.024809368	0.008046287	0.105900206	0.04142221	0.002434174	0.008169804	0.020042615	0.024553038	-0.023738844	-0.004817674	-0.034145318	0.06786226	0.018929673	-0.016869709	-0.04966438	0.016055336	-0.018364616	0.10044516	-0.021616291	-0.029321788	-0.011409583	-0.009022542	0.007501051
0.03790014	-0.14041787	-0.040744048	-0.04728176	-0.017066564	0.03509235	0.010357793	-0.009385956	-0.04125036	0.018463917	-0.027728511	-0.0071607	0.025178982	-0.013832926	-0.032033935	0.0796876	0.008100111	-0.000311484	0.01703202	0.022196114	0.055966407	-0.005754973	-0.03270055	-0.030963486	0.04939433	-0.010711216	-0.038878467	-0.009659632	0.021405494	0.10786672	0.05027444	0.012849562	0.016390447	0.019936197	0.020533748	-0.027512666	0.001098352	-0.024956837	0.065395676	0.020153498	-0.006921535	-0.051181667	0.025136575	-0.018533112	0.09632379	-0.011067559	-0.03087163	-0.025204655	-0.011684521	0.004643086
0.02688718	-0.13244759	-0.038404055	-0.042669896	-0.016998874	0.03696091	0.01584802	-0.012935568	-0.038964782	0.020382201	-0.033391412	-0.010413368	0.01295278	-0.013262709	-0.038574085	0.07933031	0.0101423	0.007375803	0.008293349	0.026961545	0.06286632	0.000606799	-0.02616825	-0.021095753	0.051979512	-0.000675314	-0.030789966	-0.019484585	0.006330902	0.10971692	0.03878732	0.009121887	0.00640426	0.02282953	0.025507936	-0.022033341	-0.007760466	-0.027213309	0.06745913	0.01880953	-0.013722449	-0.05357073	0.011639075	-0.029165335	0.09113168	-0.022860058	-0.025735946	-0.004476896	-0.009506722	0.004983965
0.026819237	-0.12673399	-0.042449962	-0.036711898	-0.018576944	0.033207286	0.003349969	-0.012748818	-0.03966483	0.021793557	-0.03027704	-0.013436741	0.019893503	-0.017272094	-0.034555994	0.074923456	0.010653933	0.008648684	0.005377482	0.02046568	0.06400714	0.000965159	-0.026952608	-0.02930816	0.048381403	-0.002357787	-0.032958824	-0.01861176	0.007928016	0.11435898	0.03707779	0.008689907	0.014308185	0.024193466	0.019833094	-0.02245649	-0.004311721	-0.01934908	0.06573162	0.021611726	-0.006584149	-0.04744849	0.000677175	-0.026391827	0.09274449	-0.023810897	-0.031868886	0.002956087	-0.005856999	0.010139326
0.040202893	-0.14662358	-0.050023	-0.045371708	-0.0160379	0.03727357	0.023335084	-0.004376973	-0.03851077	0.018434428	-0.030901808	-0.010689775	0.031024467	-0.023662984	-0.043518014	0.0994191	-0.005029474	-0.002633657	0.022549007	0.021147482	0.05376558	0.004760696	-0.030859206	-0.02642647	0.054919556	-0.002680186	-0.029541079	-0.022535173	0.017081792	0.09408825	0.045052655	0.035734713	0.02704994	0.020528004	0.019274252	-0.012219276	-0.009981258	-0.04004333	0.06808004	0.018561134	-0.019205239	-0.05633416	0.020178009	-0.015891144	0.10136592	-0.00849946	-0.028872453	-0.01103127	-0.011634266	-0.004484245
0.04758016	-0.13136822	-0.032391082	-0.03266489	-0.012361232	0.02208043	-0.046674635	-0.016792918	-0.029111661	0.028312458	-0.0352567	-0.010749307	0.017150842	-0.012023617	-0.028248368	0.06784211	0.014185797	-0.003773727	0.021412795	0.023842346	0.057115797	0.00177775	-0.035270106	-0.03272974	0.042432453	-0.002317172	-0.042617917	-0.01826215	0.004813064	0.12368044	0.04785027	0.006974047	0.000736772	0.024881734	0.023538444	-0.034095235	0.005577081	-0.002476726	0.06779247	0.002492445	-0.006937365	-0.06719978	0.014220978	-0.014083003	0.110090405	-0.006892822	-0.01690729	-0.023285646	-0.01957734	0.014471807
0.03832474	-0.13663867	-0.031704832	-0.049065944	-0.012739172	0.033176564	0.019919258	-0.007863711	-0.042294078	0.022614326	-0.03937864	-0.006712997	0.009100119	-0.002170297	-0.034088586	0.08549679	0.007919125	0.004613834	0.018285898	0.023990363	0.061292507	-0.001045847	-0.035314772	-0.021841599	0.04633363	-0.011893473	-0.038938947	-0.017893942	0.022301946	0.10653328	0.049858224	0.012854428	0.010744611	0.018449659	0.030714924	-0.027504813	-0.001240664	-0.031496007	0.07249353	0.008469928	-0.011862083	-0.05745286	0.022661477	-0.026525658	0.097854726	-0.011887153	-0.023600986	-0.01750924	-0.010061485	0.005949169
0.03658918	-0.15194373	-0.03670956	-0.057048596	-0.011915157	0.03763116	0.054865018	0.00170132	-0.040913276	0.01625507	-0.041313738	-0.007706846	0.00973797	-0.000832077	-0.042932525	0.10510265	0.004164737	-0.002035107	0.024568072	0.030011551	0.054743905	0.000117642	-0.02695622	-0.018785382	0.051506802	-0.007898728	-0.035326812	-0.022156486	0.019946434	0.09043128	0.053374488	0.026841488	0.013249451	0.014016047	0.039788835	-0.006640288	-0.004242438	-0.060289998	0.07252584	0.010321707	-0.02309181	-0.0434314	0.033174336	-0.026178954	0.09710598	-0.006648341	-0.02162914	-0.007812554	-0.00808101	-0.010512671
0.053641163	-0.1291623	-0.021518052	-0.041944012	-0.01788572	0.02680438	-0.02348973	-0.015079506	-0.035226922	0.020085057	-0.029024495	-0.013525588	-0.003210567	0.006413752	-0.033877894	0.07291312	0.022919178	-0.00051434	0.03567329	0.02500399	0.065606244	-0.004701799	-0.038094778	-0.034945693	0.043707818	-0.01585082	-0.0379856	-0.018834766	0.008061808	0.12055008	0.055086784	-0.012532541	-0.002370737	0.01891482	0.029441733	-0.04062961	0.004836368	-0.0148502	0.071050644	0.001760356	-0.005178447	-0.054402385	0.022036975	-0.021241162	0.10465259	-0.014762207	-0.025363293	-0.027801832	-0.013628537	0.013786535
0.06117524	-0.13273229	-0.02967218	-0.038563613	-0.016494466	0.017118763	-0.04154653	-0.020340536	-0.029772982	0.026677785	-0.031347383	-0.013039749	-0.006225524	0.000579528	-0.025035705	0.060310565	0.03685734	-0.017434904	0.027069543	0.022074297	0.054592416	-0.009574904	-0.038653497	-0.029232923	0.04115723	-0.008319969	-0.052502006	-0.016763644	-0.001399534	0.12756112	0.053473573	-0.00982654	-0.012041816	0.019419122	0.023646522	-0.032385543	0.008561727	-0.006296684	0.068325266	0.000760007	-0.006615366	-0.06109392	0.012387543	-0.021239225	0.10769652	-0.01289203	-0.028747065	-0.034579623	-0.006941412	0.023787806
0.048017513	-0.12569678	-0.030001685	-0.03599771	-0.017314006	0.023451513	-0.041669656	-0.023273727	-0.027963107	0.020203892	-0.023045532	-0.017605782	0.00695608	-0.013039445	-0.03011242	0.06117945	0.023347244	-0.008247526	0.017672818	0.026541028	0.055878747	-0.006312007	-0.03227946	-0.03064476	0.04659027	-0.004237817	-0.041089695	-0.015198329	-0.001180542	0.1280982	0.044318754	-0.009221245	-0.011975847	0.02535743	0.017159265	-0.038522266	0.006464362	-0.0015842	0.059865642	0.011539414	-0.008171777	-0.05704888	0.017155154	-0.015776904	0.10320001	-0.017029332	-0.02214726	-0.027807103	-0.014747837	0.014906351
0.04260364	-0.12245534	-0.044838656	-0.03351741	-0.015435127	0.026576165	-0.042583298	-0.015513544	-0.03071326	0.019081162	-0.0255502	-0.014800323	0.021350205	-0.01598442	-0.029068546	0.06208933	0.01217738	-0.007446985	0.01162443	0.025045285	0.06128493	-0.000798771	-0.034072906	-0.029048918	0.04934141	-0.010396952	-0.036694538	-0.01511665	0.001340602	0.12863277	0.03558302	-0.003055949	-0.00293034	0.030288903	0.014677578	-0.04323956	0.005141192	0.003981229	0.06777114	0.010354513	-0.006968715	-0.061204154	0.013307318	-0.01475314	0.10455847	-0.015866166	-0.014125974	-0.019293537	-0.012913669	0.003936437
0.03175392	-0.10902392	-0.030123597	-0.027671516	-0.015696913	0.022549583	-0.047356572	-0.013598532	-0.02792916	0.019833786	-0.033176996	-0.011698213	0.016422153	-0.001952845	-0.019887978	0.04889368	0.013223143	0.007589965	0.013949774	0.020969506	0.0615527	-0.008733047	-0.028124401	-0.03982551	0.04440885	-0.021462128	-0.037839446	-0.007245134	-0.000661341	0.13478997	0.037506927	-0.013704255	0.000498917	0.03006944	0.026059922	-0.050943654	0.005424617	0.013901806	0.07411538	0.015365098	0.000405279	-0.05236929	-0.003044422	-0.026574478	0.09626344	-0.024191884	-0.027351169	-0.011814074	-0.008698587	0.011051587
0.037064638	-0.1287701	-0.03811224	-0.036979683	-0.014405907	0.02761222	-0.017752744	-0.010018634	-0.03150734	0.019480346	-0.029624771	-0.015512365	0.01890238	-0.011445571	-0.03157465	0.0714861	0.012794213	-0.002059875	0.007873969	0.02654541	0.05689273	0.000200225	-0.03059922	-0.031103514	0.048979152	-0.008592863	-0.03588373	-0.019551948	0.002230039	0.11889418	0.03584723	0.004723537	0.000645115	0.026349112	0.021746576	-0.026796402	0.002138537	-0.01289333	0.06745403	0.014479183	-0.009904338	-0.04949846	0.010582497	-0.020590642	0.099097885	-0.015680099	-0.018819377	-0.005433845	-0.010429516	0.001401306
0.038919304	-0.11902449	-0.041602764	-0.028417407	-0.018689753	0.02127568	-0.050762795	-0.016942404	-0.03045381	0.020830143	-0.023695149	-0.016505083	0.028543076	-0.021431537	-0.02345282	0.056049522	0.016622944	-0.006232778	0.001210705	0.02237217	0.055688098	-0.001767644	-0.026960153	-0.036457125	0.045225274	-0.010212485	-0.038914282	-0.012869265	-0.000319093	0.13278282	0.028432716	-0.002989132	-0.002831839	0.030460805	0.0128256	-0.039833818	0.008346735	0.008997195	0.060023814	0.015207076	-0.004454079	-0.052712586	0.001101486	-0.007298836	0.10171489	-0.016693486	-0.021461478	-0.009226399	-0.012968991	0.008087473
0.03254785	-0.12530094	-0.036472302	-0.030192493	-0.018609192	0.031744406	-0.034393888	-0.020064987	-0.02544244	0.023639081	-0.025290167	-0.014913475	0.018108686	-0.01902253	-0.037346695	0.0683212	0.009186071	0.001300908	0.01716071	0.027033612	0.05937436	-0.001521797	-0.032085236	-0.02848826	0.051085718	0.006141965	-0.02607423	-0.017802425	-0.011574972	0.12208324	0.041537743	-0.001814219	-0.000232633	0.029242897	0.018277917	-0.031075615	-0.006423926	-0.006598693	0.06381461	0.018516604	-0.010883307	-0.06008248	0.012455466	-0.022393323	0.09994106	-0.024184274	-0.02037429	-0.014004725	-0.01730735	0.009605458
0.036238234	-0.119204655	-0.03260985	-0.0275271	-0.015979424	0.023058472	-0.05540695	-0.017051386	-0.01924563	0.020894388	-0.021980193	-0.020200048	0.019101892	-0.026211416	-0.03257781	0.057775795	0.008273372	-0.000763302	0.005337663	0.024565203	0.05746421	0.000235441	-0.040544614	-0.038228296	0.054616276	-0.000841891	-0.033513404	-0.02106634	-0.007188543	0.12881003	0.030346747	-0.003192568	-0.009991352	0.030585673	0.013858858	-0.037723847	-0.001792505	0.009546621	0.060336057	0.019604882	-0.011184081	-0.05813102	0.007043714	-0.01985734	0.098537	-0.020086147	-0.019959433	-0.015266277	-0.013428058	0.005600268
0.030555679	-0.11833015	-0.021420557	-0.027991358	-0.013758689	0.019127725	-0.04647264	-0.016958289	-0.025271844	0.02600526	-0.034741566	-0.010846025	0.017170105	-0.013513549	-0.022413196	0.052467	0.016515628	0.00645418	0.012362948	0.02181299	0.048380528	-0.008294105	-0.025054226	-0.033980712	0.0455325	-0.006035095	-0.04141451	-0.008241886	-0.006232034	0.1303095	0.03912345	0.004408461	-0.00602705	0.027248189	0.02903933	-0.034659155	0.001540636	0.00767769	0.06799263	0.014282909	-0.005206532	-0.059695717	-0.001842667	-0.030329507	0.09305694	-0.018888766	-0.026692174	-0.011336377	-0.010362729	0.011321966
0.030814618	-0.11797787	-0.040641014	-0.027772047	-0.016137658	0.023802292	-0.047481455	-0.013306854	-0.023304394	0.018545125	-0.0261424	-0.013467341	0.028852848	-0.024971118	-0.026910292	0.05651605	0.005984196	-0.002271428	0.005482317	0.022982068	0.05487084	-0.002596899	-0.030072846	-0.03410428	0.05219499	-0.006203215	-0.033798117	-0.012295599	-0.005272606	0.12905663	0.029982751	0.001669974	-0.004426708	0.03240113	0.017082388	-0.04099913	0.000538102	0.010172248	0.06271614	0.019063398	-0.009261422	-0.059067458	0.003021876	-0.015739063	0.097985476	-0.018514125	-0.020794133	-0.012313812	-0.012911614	0.002323876
0.035998303	-0.12648053	-0.0312171	-0.03222023	-0.012110237	0.018726548	-0.045509156	-0.016131392	-0.020534208	0.022128545	-0.026327617	-0.012682772	0.019266104	-0.024301033	-0.027097516	0.05937673	0.013643448	-0.005525634	0.010064223	0.024836073	0.04732393	-0.005465123	-0.028798414	-0.033893373	0.049910646	-0.000445669	-0.04208212	-0.009237638	-0.006392586	0.12750779	0.036946762	0.00499042	-0.01050167	0.026040558	0.022974405	-0.028738173	0.002893108	-0.000468133	0.058522996	0.014941482	-0.013292469	-0.056061197	0.008456004	-0.015879236	0.09620556	-0.011876138	-0.024310224	-0.016177157	-0.011425808	0.003512104
0.029508729	-0.12521625	-0.034975123	-0.024152277	-0.018782116	0.029806618	-0.054291174	-0.01643539	-0.029047148	0.02692424	-0.027274644	-0.013271942	0.040293563	-0.029253393	-0.031288885	0.06340517	0.001671145	0.006677183	0.010013226	0.023532031	0.05718536	0.003831898	-0.033109806	-0.038227376	0.049344063	0.003946517	-0.02970395	-0.016372412	-0.000805121	0.124739364	0.03765933	0.01337814	0.007496343	0.032164525	0.016416643	-0.036351208	-0.001380091	0.009230939	0.06371385	0.017466746	-0.003294491	-0.064305216	0.011124139	-0.017807964	0.10238113	-0.015503651	-0.013626678	-0.013369869	-0.024696691	0.006374007
0.036279388	-0.114029154	-0.035309028	-0.026101276	-0.016246123	0.024908144	-0.051870357	-0.017809082	-0.02687125	0.015487	-0.02057306	-0.01621639	0.018790582	-0.021635905	-0.03378881	0.059245873	0.017038815	0.004561526	0.016229514	0.022214396	0.060961425	0.003021181	-0.02813023	-0.030697767	0.050513867	0.000356944	-0.026199078	-0.020946603	-0.013115177	0.12996376	0.033629272	-0.002537708	-0.009531089	0.03407734	0.013989216	-0.04130789	-0.001985954	0.012715017	0.0617994	0.012116584	-0.001139697	-0.06810396	-0.005560816	-0.019138154	0.10033873	-0.021081358	-0.021043558	-0.00505388	-0.015498797	0.013420652
0.02142641	-0.11248159	-0.031239301	-0.02053263	-0.017631138	0.026496302	-0.055484217	-0.020037062	-0.026460845	0.027729478	-0.033616282	-0.009503127	0.026142038	-0.021853818	-0.026380306	0.049902227	0.007699783	0.014522128	0.008171882	0.020782907	0.061282363	-0.001156811	-0.02725514	-0.034991603	0.048184562	0.001374922	-0.031179436	-0.011784654	-0.009201206	0.13236442	0.033997286	0.001140032	0.002063228	0.032763828	0.022256577	-0.0422463	-0.005507991	0.017741447	0.068376705	0.018783407	-0.00226551	-0.06745981	-0.008334091	-0.029186973	0.09412446	-0.026586758	-0.025082959	-0.007635251	-0.016377756	0.015828656
0.028145814	-0.109476335	-0.03779223	-0.021264339	-0.017439075	0.012612409	-0.0657127	-0.022244329	-0.012075145	0.029983994	-0.024980795	-0.027625991	0.024752693	-0.037629087	-0.027312446	0.051393613	0.001466847	-0.005598268	-0.003046056	0.018048506	0.043598928	-0.011698283	-0.036420304	-0.03467851	0.05156634	0.002239729	-0.03834204	-0.01229823	-0.010582305	0.13813406	0.0255405	-0.004082538	-0.008482036	0.02881101	0.012348485	-0.036256213	0.002279908	0.01083717	0.057338916	0.027176825	-0.016342834	-0.049423996	0.004001387	-0.019981729	0.09779214	-0.025401281	-0.024952415	-0.009163422	0.002242195	0.001792509
0.043276582	-0.14169747	-0.04880967	-0.041612476	-0.019614266	0.039152678	-0.01718388	-0.010330531	-0.038717043	0.019270584	-0.023840472	-0.009657625	0.033447906	-0.019345732	-0.037179857	0.07507308	0.005301012	-0.003875838	0.0206584	0.024920585	0.060732853	-0.000359124	-0.041672792	-0.031878944	0.05656546	-0.007670747	-0.031879365	-0.016607633	0.012834095	0.111737706	0.04617228	0.01179009	0.013661539	0.025242392	0.0132691	-0.035742138	-0.002615734	-0.009791567	0.07245631	0.017433275	-0.005250761	-0.06551121	0.031125568	-0.020768978	0.10257272	-0.011683083	-0.01761167	-0.034071743	-0.017077751	-0.001171616
0.045623984	-0.13158418	-0.036619585	-0.037085477	-0.013304358	0.028683113	-0.018415706	-0.014517513	-0.03259565	0.01919379	-0.02563398	-0.015311593	0.017308105	-0.020684222	-0.03829131	0.0786369	0.007867133	0.002060557	0.02481086	0.02035687	0.057062473	0.002764141	-0.031265635	-0.033124343	0.052533306	-0.004985687	-0.035321735	-0.019531853	0.006147855	0.11204545	0.042201284	0.019556658	0.012609165	0.02355968	0.01751069	-0.023539968	-0.005774477	-0.015228387	0.06855665	0.013562643	-0.011935349	-0.060180448	0.007283393	-0.022765404	0.098982684	-0.013459749	-0.03040865	-0.012958602	-0.010267362	0.005539945
0.03536539	-0.12820457	-0.043610226	-0.03324603	-0.022349976	0.03487762	-0.021944571	-0.013395781	-0.03722131	0.02236966	-0.027553769	-0.010640229	0.03035269	-0.013468947	-0.032712676	0.07121996	0.004935892	0.005460342	0.023079542	0.019772844	0.0638413	-0.003412498	-0.0314381	-0.038905155	0.048032824	-0.010139382	-0.029336998	-0.01193383	0.008203893	0.11756112	0.046152283	0.002397095	0.022306733	0.025172962	0.01837651	-0.03732317	-0.002242239	-0.00856047	0.07141134	0.02014199	-0.002093176	-0.05360428	0.012445017	-0.019000614	0.10083765	-0.020523107	-0.030713275	-0.017631102	-0.014075902	0.008660212
0.04582746	-0.13357833	-0.03142589	-0.04264954	-0.008252278	0.028282491	-0.013462215	-0.011387797	-0.03138832	0.01686513	-0.026861798	-0.014040917	0.015529931	-0.01334287	-0.038203433	0.08317535	0.005898003	0.001260526	0.026176011	0.026506525	0.05418179	0.001919083	-0.030771112	-0.029259678	0.051048603	-0.009020926	-0.034396052	-0.017254565	0.008491058	0.11207092	0.04457934	0.01583281	0.00504181	0.023059897	0.023412975	-0.02618525	-0.000433081	-0.021141622	0.068570636	0.007964693	-0.013738215	-0.05893553	0.020906823	-0.018625123	0.10066578	-0.006881978	-0.019336797	-0.014686958	-0.013796697	-0.003094764
0.019426262	-0.124674544	-0.02583228	-0.03626383	-0.016135886	0.02556043	0.002120666	-0.008491395	-0.028694563	0.02960928	-0.03919493	-0.009747261	0.022159534	-0.02275504	-0.030666923	0.07765073	-0.008812687	0.00934404	0.012406894	0.015377264	0.048899405	-0.009365358	-0.035201088	-0.02835226	0.048426844	-0.00207096	-0.036846388	-0.008811852	0.012679285	0.11179349	0.045867994	0.021318646	0.014590869	0.020380752	0.032710765	-0.024497952	-0.007271772	-0.022380918	0.06432385	0.022719868	-0.017352378	-0.049987644	0.01233846	-0.031087784	0.090219446	-0.019309092	-0.033636857	-0.009209672	-0.003277691	0.002251267
0.031028157	-0.11085728	-0.030775934	-0.020071069	-0.018336413	0.022072393	-0.06862826	-0.02013574	-0.021860883	0.026820851	-0.021666752	-0.015528368	0.032053374	-0.030926649	-0.026743636	0.05494961	0.000910502	0.003908993	0.00874559	0.018325534	0.054941636	-0.002317788	-0.035398174	-0.039390814	0.048509594	-0.002901398	-0.030780792	-0.009153429	-0.008265831	0.13382202	0.031070085	0.002878797	0.003235149	0.033664715	0.013069972	-0.042616814	-0.00324491	0.01731904	0.060094163	0.019652141	-0.007607088	-0.061572865	-0.001288468	-0.015693089	0.09762122	-0.022535224	-0.024046622	-0.011919092	-0.016741382	0.008638914
0.0265928	-0.1022591	-0.023906115	-0.019978428	-0.013065543	0.020740205	-0.060152706	-0.01838245	-0.023613323	0.024913047	-0.032685127	-0.01829519	0.020845523	-0.01895613	-0.028419621	0.05412382	0.000917387	0.017586673	0.008055835	0.021037832	0.05962645	0.001352615	-0.025840454	-0.03737758	0.049174935	-0.011796404	-0.029303906	-0.014913783	-0.00762712	0.13473062	0.022662235	0.001911318	0.000945847	0.03287496	0.023507435	-0.04494122	-0.004599304	0.016606862	0.072720274	0.014363284	-0.009132795	-0.06137031	-0.012356877	-0.028518215	0.093050234	-0.026460024	-0.021623278	0.005024909	-0.010416497	0.003327683
0.028564665	-0.11944521	-0.0361679	-0.031268083	-0.016773863	0.02285551	-0.02406835	-0.015043302	-0.025046738	0.0200796	-0.02793637	-0.015531285	0.022382308	-0.022186983	-0.033320352	0.075413935	0.005695823	-0.002690238	0.004572968	0.027767645	0.053074338	0.001549165	-0.01808008	-0.02519462	0.044854604	0.000507955	-0.025393305	-0.01667633	-0.008245257	0.123563215	0.027712118	0.000119181	-0.00695771	0.028872153	0.02337468	-0.029754592	0.000721486	-0.015312973	0.052310955	0.013068175	-0.019329205	-0.0499182	0.004650457	0.000932918	0.10090283	-0.017417	-0.018478557	0.006891545	-0.016865497	0.00088584
0.05182293	-0.10469249	-0.038416922	-0.036464132	-0.028689723	0.018115671	-0.07105268	-0.011656058	0.016464427	0.013793554	-0.01062325	-0.02405189	0.01799481	-0.03613557	-0.028595451	0.048808012	-0.04282681	-0.036472667	-0.01149026	0.023054203	0.04908967	-0.023054268	-0.09832147	-0.044648107	0.077041246	-0.038849864	-0.0210348	-0.017469779	0.00857581	0.13023016	0.00794108	-0.053305004	-0.029051682	0.032329757	-0.009230487	-0.10024436	-0.013554706	0.0270289	0.045637056	0.047763813	-0.053740755	-0.068390235	0.051355742	0.021888178	0.10472642	-0.030071592	-0.02944639	-0.0951426	-0.013526963	-0.014299015
0.037710868	-0.121941514	-0.03630581	-0.03012123	-0.023055578	0.025571229	-0.03563957	-0.018434118	-0.024354456	0.022187581	-0.029713277	-0.01720228	0.019668046	-0.018786946	-0.028568191	0.059336238	0.009467321	-0.005064634	0.005748594	0.022886934	0.05371765	-0.006314384	-0.033798255	-0.034674503	0.051115155	-0.007231952	-0.03432927	-0.019238282	-0.001031754	0.12320647	0.03282574	-0.004345729	-0.002168423	0.02817896	0.014808354	-0.040871825	-0.002557861	0.002583443	0.062347475	0.024588546	-0.013752003	-0.057165746	0.00652688	-0.016216133	0.100455485	-0.024969274	-0.02920152	-0.022988483	-0.013581634	0.013011394
0.03497442	-0.10967446	-0.024991784	-0.028363938	-0.014480316	0.017260637	-0.047995623	-0.016548196	-0.023587596	0.023141565	-0.03090981	-0.016194614	0.019779889	-0.010673216	-0.023548052	0.056890603	0.007815355	0.004518488	0.007005462	0.023485286	0.048456658	-0.007528065	-0.024013488	-0.035161275	0.045376513	-0.02081481	-0.032408472	-0.009180329	-0.004840073	0.13310254	0.024450365	-0.007538509	-0.004529617	0.028500685	0.02354503	-0.044691768	0.002249687	0.005579793	0.067732595	0.014864595	-0.012529544	-0.055087008	-0.001806908	-0.013944672	0.09528202	-0.021104727	-0.02536865	-0.004914238	-0.009138805	0.001313671
0.030604428	-0.11601176	-0.04288556	-0.027646787	-0.022589894	0.026566437	-0.046550777	-0.020604374	-0.02405472	0.02051804	-0.02094757	-0.015648967	0.030143768	-0.03457533	-0.02745807	0.05102535	0.004532167	-0.004124438	-0.002509826	0.02021167	0.05325261	-0.007203858	-0.035360727	-0.03200343	0.056453776	-0.004608297	-0.0327185	-0.01123229	-0.003461071	0.12942842	0.025070665	-0.001732396	-0.00366804	0.03269986	0.006233514	-0.04634643	-0.005020449	0.015497629	0.05814185	0.029933114	-0.012016851	-0.063633375	0.003684131	-0.016597018	0.09385569	-0.027191173	-0.028662132	-0.024442213	-0.011226526	0.008032352
0.03372947	-0.107879	-0.017102286	-0.026007563	-0.013476239	0.013553326	-0.04186718	-0.012897356	-0.015513099	0.022348966	-0.030309016	-0.01921208	0.019057762	-0.025957722	-0.02773361	0.07160913	-0.00822626	-6.14E-05	0.007265323	0.019022532	0.045876905	-0.000682154	-0.032105654	-0.03342294	0.04577492	-0.009107084	-0.031864483	-0.016801367	-0.001269186	0.123840936	0.027274694	0.012205342	-0.004936436	0.030619176	0.023524988	-0.0372815	-0.002906872	-0.001826921	0.053015325	0.01426937	-0.024694055	-0.05397456	-0.001899738	-0.006223054	0.09965953	-0.016755667	-0.024065023	-0.001295968	-0.01544562	0.00267501
0.02265915	-0.1108417	-0.03559378	-0.020979332	-0.01950841	0.02723569	-0.051108666	-0.017989127	-0.021961562	0.02537011	-0.027945759	-0.017585648	0.027247498	-0.026356976	-0.036046334	0.06487334	-0.002144065	0.008456099	0.011934839	0.022862753	0.06110471	0.001570361	-0.03187384	-0.02952835	0.049594898	0.006546803	-0.019143865	-0.019830212	-0.013348162	0.12932186	0.033176772	-0.002235162	-0.000958707	0.034121543	0.018906435	-0.041959293	-0.006137924	0.006407218	0.06220549	0.017288499	-0.009314496	-0.063153625	0.003580991	-0.018636711	0.10208929	-0.02648443	-0.014973559	-0.001334461	-0.017199108	0.006762796
0.035876926	-0.10834131	-0.030115858	-0.025977623	-0.013649	0.022581376	-0.048281133	-0.013618148	-0.027230976	0.01828513	-0.028338414	-0.020099897	0.019952003	-0.015375443	-0.028255735	0.06065825	0.003301236	0.009687315	0.002902637	0.022616446	0.06569288	0.006410257	-0.030901594	-0.042999767	0.048512027	-0.0187463	-0.032850266	-0.020954119	0.003696756	0.12943178	0.02158521	-0.001390138	0.002615912	0.031992536	0.017789477	-0.044353448	0.000855386	0.009987418	0.06776333	0.014273041	-0.009299762	-0.05163475	-0.007632455	-0.01597146	0.09796456	-0.021034785	-0.021588178	0.002502204	-0.013725186	0.003905936
0.022446636	-0.10096566	-0.032309566	-0.018908527	-0.020223703	0.02401745	-0.0620937	-0.016992213	-0.026457405	0.029236693	-0.029245494	-0.012004111	0.028931536	-0.024797067	-0.023917837	0.05338106	-0.003734121	0.009294801	-0.002559287	0.017161222	0.068640344	0.002331919	-0.042389274	-0.03366502	0.04438319	-0.005864012	-0.027186455	-0.014130592	-0.001652398	0.13758813	0.026268676	-0.008199439	0.001118807	0.03667884	0.01537561	-0.056191307	-0.002930197	0.022466812	0.06068162	0.015377996	-0.005249713	-0.065556355	-0.005276634	-0.013890194	0.09965208	-0.027638659	-0.01753548	-0.006439296	-0.018547574	0.014424773
0.024168799	-0.12001882	-0.03976167	-0.02737224	-0.022958083	0.03206665	-0.035746735	-0.021930123	-0.026738234	0.02778584	-0.031387635	-0.011973544	0.020561522	-0.018675793	-0.031711623	0.058627836	0.007501253	0.002275646	0.001131554	0.028796453	0.06344786	-0.002664704	-0.027822876	-0.028844835	0.05072755	0.000532944	-0.027018556	-0.013990506	-0.011434066	0.12803254	0.028214002	-0.010805661	-0.00107767	0.029666781	0.02054757	-0.037945285	-0.007527025	-0.001121341	0.065057315	0.0222213	-0.015855616	-0.057217725	0.005742276	-0.01885036	0.09487764	-0.031443715	-0.022059642	-0.011181564	-0.016518325	0.007885324
0.02724442	-0.13149266	-0.046990134	-0.032076787	-0.023765175	0.034207087	-0.025112199	-0.017475164	-0.029315338	0.024576437	-0.030931074	-0.00496834	0.031710602	-0.025469085	-0.032084797	0.06525614	0.005563922	-0.004364009	0.009421431	0.025986202	0.056464102	-0.00380896	-0.028276367	-0.024299106	0.051992603	0.005787384	-0.027184235	-0.012240852	-0.00520787	0.119427465	0.038484838	0.002709892	0.001947999	0.029033003	0.018493613	-0.03714355	-0.007115129	-0.004351206	0.060961388	0.021736633	-0.013269508	-0.06849544	0.014594762	-0.011758674	0.09996387	-0.021506941	-0.022995653	-0.02485222	-0.021299984	0.009400627
0.026374001	-0.11622282	-0.04968697	-0.025692355	-0.025225403	0.028356679	-0.047971006	-0.019221101	-0.027586741	0.020276317	-0.020522198	-0.016795086	0.035149783	-0.03279734	-0.029653536	0.053344667	0.007109392	-0.002415246	0.002224119	0.02060838	0.05839037	-0.006192655	-0.03087236	-0.032812994	0.053023394	4.78E-05	-0.028554527	-0.012108553	-0.005083721	0.13214646	0.030215837	-0.007642555	-0.001354259	0.03258537	0.00848263	-0.04701333	0.000357782	0.013396036	0.05824886	0.027046792	-0.004293463	-0.05792679	0.006862089	-0.013763721	0.09888136	-0.026571995	-0.023733037	-0.016617827	-0.011206577	0.007538908
0.032962106	-0.11114859	-0.020591985	-0.027035177	-0.016061148	0.018709416	-0.043716088	-0.015857622	-0.017573263	0.021461407	-0.02607349	-0.018438108	0.029572716	-0.024546262	-0.028225724	0.07568584	-0.012854419	-0.000832036	0.009005746	0.024806865	0.047530398	-0.001159666	-0.025958452	-0.037535444	0.042430684	-0.010986891	-0.026350776	-0.010498235	0.001847725	0.124641985	0.029580377	0.004087438	0.001081163	0.030967897	0.021832578	-0.04220131	0.002267096	-0.006533212	0.04881624	0.016231105	-0.024114795	-0.04658153	0.012013834	0.009670197	0.104022615	-0.014426219	-0.018896597	-0.005435495	-0.026018783	-0.001506266
0.03656498	-0.11904759	-0.035921432	-0.027800674	-0.023032174	0.025747608	-0.04254242	-0.018652936	-0.02440717	0.022257451	-0.02842174	-0.017795756	0.023201758	-0.019998541	-0.028348982	0.058467984	0.007205558	-0.002810617	0.005251786	0.022757908	0.055473946	-0.004576852	-0.034033537	-0.03653308	0.05037576	-0.007638074	-0.03226663	-0.019106513	-0.0011634	0.12537827	0.031510722	-0.005074184	-0.000986817	0.03000241	0.013563618	-0.043914925	-0.001821928	0.006730054	0.062009923	0.02401527	-0.011749447	-0.057583876	0.005765987	-0.014338143	0.10145719	-0.024925232	-0.026603596	-0.020808214	-0.015936594	0.01252954
0.036766794	-0.107704125	-0.024286766	-0.026865218	-0.014622738	0.016749196	-0.051856518	-0.02034105	-0.023278972	0.022395559	-0.03131865	-0.01644888	0.019771751	-0.01543305	-0.025357554	0.057332847	0.005413741	0.006082057	0.012261156	0.022184908	0.047731996	-0.006581458	-0.019714955	-0.03335412	0.04618524	-0.01873547	-0.031277046	-0.00915536	-0.004426086	0.13277897	0.024634123	-0.00293948	-0.003724688	0.02890815	0.02247931	-0.048051506	0.00030817	0.0084417	0.06697066	0.013586098	-0.014356671	-0.062171448	-0.003939959	-0.012050389	0.09661328	-0.020932639	-0.02726508	-0.007836557	-0.011131668	0.003418767
0.037508618	-0.12870312	-0.05118635	-0.0338533	-0.019971898	0.029293353	-0.028709723	-0.011406067	-0.029791113	0.015316708	-0.03105088	-0.013612882	0.012842681	-0.012711532	-0.030408584	0.056101255	0.020921411	-0.009721476	0.011802667	0.026343497	0.06614032	-0.002938357	-0.02746402	-0.033909578	0.056462992	-0.008835619	-0.0421617	-0.01749311	-0.00545221	0.124637365	0.03445436	-0.0034615	-0.004300664	0.026455935	0.023609012	-0.03307628	0.000342439	-0.001031862	0.07422152	0.016274994	-0.010677981	-0.04981405	0.004114574	-0.029090377	0.096867554	-0.02292143	-0.024862753	-0.015630879	-0.00381292	0.001575017
0.030522916	-0.13933052	-0.022728408	-0.04166974	-0.015921585	0.036142442	-0.003321847	-0.016351907	-0.03259672	0.023700358	-0.035553258	-0.009420144	0.006789516	-0.004202658	-0.040366206	0.07668204	0.017499585	0.009105642	0.026825134	0.032651585	0.057877816	-0.003760649	-0.028775614	-0.023557734	0.04939514	0.009109102	-0.030526115	-0.019849148	-0.002143964	0.11179761	0.05785832	0.003033185	-0.004718287	0.02114074	0.034804434	-0.023497237	-0.003905621	-0.024129037	0.068865	0.012587596	-0.007614156	-0.05987268	0.028340526	-0.03579851	0.097415484	-0.01763746	-0.017000858	-0.02000079	-0.019422866	0.010507024
0.031263966	-0.11827317	-0.036176853	-0.03187576	-0.016462961	0.022226196	-0.03193186	-0.010846139	-0.02064863	0.01994061	-0.025294987	-0.016868718	0.021296257	-0.023270765	-0.030194905	0.067216076	0.001109663	-0.0038334	0.001364246	0.022412185	0.055612016	-0.00216476	-0.039553482	-0.03360263	0.05021147	-0.005134873	-0.03140966	-0.018201753	-0.000199647	0.124131665	0.030802157	-0.004188013	-0.005733639	0.029045269	0.017076856	-0.037386965	-9.17E-05	-0.003634172	0.055204242	0.020547928	-0.015349247	-0.05072006	0.008795902	-0.009106316	0.099561445	-0.01857117	-0.022990067	-0.009588913	-0.011270799	0.003588633
0.022906136	-0.11300755	-0.04649878	-0.025518566	-0.021147188	0.02959974	-0.04885946	-0.020531967	-0.019262971	0.020015081	-0.022435287	-0.013046287	0.02854035	-0.036092125	-0.032257006	0.05125539	-6.35E-05	-0.002683902	0.004991464	0.02197981	0.055039503	-0.007922663	-0.036013708	-0.021940866	0.059971284	0.005020824	-0.024453612	-0.011141313	-0.015110526	0.13073044	0.029468264	-0.003676994	-0.009575853	0.036345113	0.009463973	-0.04952357	-0.010245136	0.017560406	0.060849443	0.028032666	-0.012775224	-0.07425971	0.007023166	-0.023822965	0.0947714	-0.030673012	-0.021205034	-0.024932822	-0.011535169	0.005681476
0.03172216	-0.13539454	-0.031389385	-0.034136638	-0.019042684	0.030363481	-0.034961868	-0.015946254	-0.024019487	0.02632806	-0.03333744	-0.008041535	0.013692533	-0.012447283	-0.03426513	0.061793912	0.019073319	-0.003572923	0.020428734	0.030067386	0.054460768	-0.006821441	-0.037772737	-0.02334732	0.051806066	0.011983791	-0.03216474	-0.018579798	-0.013772967	0.12232946	0.05221597	-0.004048123	-0.015843136	0.02637406	0.028641397	-0.03258138	-0.003119328	-0.003644716	0.066545084	0.013016428	-0.007169442	-0.06973116	0.02454188	-0.03117666	0.10148847	-0.018465929	-0.013278886	-0.02992527	-0.018451946	0.01166065
0.037052695	-0.12892094	-0.049017884	-0.034251437	-0.020852596	0.02159906	-0.029037615	-0.019622726	-0.027896378	0.019552205	-0.021028772	-0.015578588	0.021760182	-0.027813686	-0.02549879	0.057541072	0.026004806	-0.019099995	-0.001248648	0.023915673	0.045332786	-0.010065554	-0.020529374	-0.02569194	0.049399864	0.000991399	-0.043314468	-0.008699475	-0.010051352	0.12771454	0.030907808	0.000229762	-0.010607163	0.026765052	0.01264156	-0.023352267	0.004837842	-0.006014729	0.0533054	0.022514442	-0.012903385	-0.047880355	0.003206995	-0.010911554	0.095700145	-0.019999389	-0.0299558	-0.012564341	-0.004424901	0.007769377
0.034091167	-0.11250305	-0.031011073	-0.021859176	-0.014586894	0.020634107	-0.060785316	-0.020274643	-0.018905919	0.025583195	-0.020992033	-0.020354262	0.028193513	-0.027124062	-0.030150626	0.06285147	0.002409819	-0.000156319	0.013038205	0.021442013	0.04646786	-0.003998477	-0.028970473	-0.0332673	0.048191816	-0.002009676	-0.028396174	-0.010284124	-0.016415443	0.13080865	0.03131506	0.007115234	0.00190077	0.033594254	0.01412194	-0.031516287	-0.003393763	0.005437542	0.062264584	0.018593548	-0.012432455	-0.05685099	9.02E-05	-0.018163905	0.098577924	-0.022270206	-0.02063233	-0.002585186	-0.012684055	0.002276249
0.039928365	-0.12829483	-0.031227857	-0.042221975	-0.014773736	0.029576987	-0.006887969	-0.013454288	-0.030967038	0.014567143	-0.020882215	-0.014864578	0.006581989	-0.010492942	-0.03708752	0.07511614	0.014709638	0.002971483	0.024549458	0.022693312	0.059327994	-0.005755355	-0.034084693	-0.0330336	0.050901696	-0.00689984	-0.033489197	-0.015015912	0.004013746	0.11533601	0.04875253	-0.002568082	0.002366676	0.021799603	0.02102267	-0.028392322	-0.001683202	-0.019561017	0.06298008	0.01812588	-0.007460198	-0.048395086	0.014456306	-0.024378369	0.09460228	-0.018419078	-0.03398525	-0.01583945	-0.006946914	0.008730648
0.029622775	-0.120766684	-0.039171718	-0.031006726	-0.021625603	0.021024838	-0.027804945	-0.011272665	-0.016618483	0.02485517	-0.035079673	-0.017200869	0.019761693	-0.022567311	-0.028350705	0.064554945	-0.001543573	-0.010020531	-0.005297469	0.023027727	0.052403003	-0.005981947	-0.041921295	-0.031354737	0.05127815	-0.003844525	-0.03334025	-0.022613991	0.000329936	0.12231355	0.028233247	-0.007604836	-0.008660767	0.027118219	0.019522687	-0.03980322	-0.002031472	-0.004904207	0.05617764	0.025002606	-0.0232295	-0.051927984	0.01139765	-0.008326269	0.102413334	-0.022538774	-0.024598788	-0.017747086	-0.009953557	0.005951926
0.029992733	-0.1291893	-0.04133782	-0.034673505	-0.018599547	0.027404835	-0.016475115	-0.01768888	-0.030702854	0.025031809	-0.03175738	-0.007443137	0.019495346	-0.019645253	-0.030353177	0.06587857	0.016070731	-0.002887272	0.008643846	0.024077123	0.05153684	-0.005893243	-0.021678189	-0.021953667	0.048653286	0.002215651	-0.033723764	-0.010764518	-0.007940877	0.120834626	0.035995565	0.004439525	-0.000926893	0.025078556	0.022761537	-0.0254123	-0.005138582	-0.012535739	0.06285336	0.017798256	-0.013676538	-0.061188005	0.002717934	-0.018537614	0.09405759	-0.021371257	-0.030179238	-0.010280613	-0.009560261	0.009626835
0.031873707	-0.10249197	-0.040118784	-0.030281896	-0.015488033	0.013545948	-0.03232313	-0.010759028	-0.025522599	0.011003273	-0.016756112	-0.02718414	0.016414605	-0.02302724	-0.027908295	0.06593254	0.013267304	-0.005933705	-0.009822049	0.020886693	0.05782506	0.000846788	-0.024597533	-0.03132945	0.04387282	-0.012699031	-0.031545263	-0.019917378	-0.003419432	0.1352193	0.015645755	-0.014256612	-0.015850654	0.031704605	0.013035526	-0.03770141	0.011590655	-0.002700679	0.04690008	0.01473524	-0.010814684	-0.033373643	-0.009261984	0.002155802	0.09888404	-0.020443618	-0.021520475	0.02173599	-0.000901417	0.000332778
0.035221986	-0.118747056	-0.036164712	-0.026211346	-0.009951077	0.018062059	-0.051475406	-0.013477582	-0.013708186	0.020834172	-0.01970452	-0.01804099	0.024244485	-0.03478745	-0.032684434	0.07282822	-0.005244965	-0.005050533	0.009883027	0.021087606	0.055861663	0.004990214	-0.036602125	-0.040536515	0.04888135	0.003542937	-0.03387517	-0.015095535	-0.005347803	0.12470311	0.033219367	0.008531421	0.00106943	0.030208487	0.01567758	-0.026365355	-0.000715345	-0.00498792	0.049569648	0.015938165	-0.019735835	-0.048161566	0.003290871	-0.000669729	0.10265448	-0.011141486	-0.02404474	-0.002295556	-0.015870536	0.001762904
0.03088709	-0.12334166	-0.036847025	-0.034444936	-0.021144599	0.029057812	-0.015456569	-0.016908087	-0.026673568	0.02205382	-0.03255157	-0.013521628	0.016054608	-0.013667388	-0.031888388	0.07082858	0.004574395	-0.003357453	0.004729427	0.029046463	0.05912418	-0.003131749	-0.024959743	-0.029266452	0.048105914	-0.007094043	-0.02950636	-0.015561298	-0.001377556	0.12024282	0.030786835	-0.007421127	-0.000380953	0.025963223	0.02395976	-0.035200756	-0.003136847	-0.016191915	0.060189847	0.019915208	-0.022346841	-0.047756642	0.011177862	-0.007441738	0.09838017	-0.024541123	-0.02505366	-0.010548239	-0.016422505	0.004372833
0.030634169	-0.12280066	-0.043062057	-0.030114805	-0.023134159	0.030748589	-0.034751974	-0.0211109	-0.025256282	0.021135958	-0.023989758	-0.009960485	0.022354785	-0.027305253	-0.03241827	0.059315242	0.008080227	-0.003121736	0.011199148	0.022676714	0.058744114	-0.005837548	-0.031565245	-0.028581768	0.0539331	0.003174959	-0.028627703	-0.011891958	-0.008116365	0.124168016	0.036492046	-0.004755448	-0.001629571	0.029663945	0.013701209	-0.040876705	-0.008143321	0.002663761	0.05853862	0.02467607	-0.012684459	-0.06542685	0.00686153	-0.015230151	0.09662105	-0.026597159	-0.031095363	-0.02524904	-0.015753955	0.013575695
0.023810487	-0.115768805	-0.048989218	-0.026619766	-0.025767373	0.027794257	-0.04209293	-0.014205709	-0.030125443	0.019208707	-0.02400118	-0.015044842	0.03871762	-0.028147534	-0.025818696	0.052861754	0.007266958	-0.001190255	-0.0019158	0.019918434	0.058172427	-0.00644995	-0.030746862	-0.034413703	0.050562326	-0.004961564	-0.029504484	-0.012624077	0.000182361	0.13152392	0.029910428	-0.008191786	-0.00088773	0.032798596	0.011134215	-0.049705766	0.003884247	0.014189583	0.05877539	0.026853528	-0.00068426	-0.05491326	0.006078184	-0.012349788	0.09945869	-0.024682226	-0.022581184	-0.013910928	-0.011612947	0.007582093
0.024809895	-0.09923828	-0.014867325	-0.02015661	-0.011208202	0.015351401	-0.062107764	-0.015771516	-0.018774373	0.025201648	-0.023108404	-0.023440607	0.029812943	-0.025235172	-0.024241708	0.06338181	-0.008833779	0.012480016	0.002387081	0.019145656	0.051088825	-0.001156411	-0.03258882	-0.04321444	0.04089345	-0.010415909	-0.030881733	-0.009091192	-0.000222627	0.1352053	0.028740821	0.003649904	0.002772767	0.034220323	0.019579384	-0.040885355	0.005232114	0.009462816	0.05473974	0.01787733	-0.009026196	-0.042195175	-0.000434949	-0.01206546	0.09725537	-0.019154867	-0.017163537	0.009178865	-0.015935088	0.001501369
0.033727996	-0.121771604	-0.024493083	-0.030956842	-0.021317914	0.023810308	-0.042415347	-0.024805997	-0.02894564	0.029388342	-0.034898564	-0.008942713	0.014994104	-0.012101227	-0.023941506	0.055918787	0.017103532	-0.00126041	0.010935463	0.026959982	0.053514022	-0.009232217	-0.024534384	-0.027254002	0.04173939	-0.002900016	-0.037885673	-0.007737986	-0.003169317	0.13119376	0.04088981	-0.009132067	-0.009403327	0.02584919	0.026939007	-0.043925777	0.003255567	0.001667835	0.060791273	0.012185198	-0.010899437	-0.06229344	0.012909367	-0.013745391	0.09978101	-0.021356648	-0.022050066	-0.025382023	-0.0205221	0.01673761
0.02559199	-0.1428715	-0.04089301	-0.039533384	-0.023625875	0.040969405	0.007284815	-0.015142649	-0.03889933	0.026528915	-0.03824115	-0.006500705	0.025073696	-0.013993981	-0.037920002	0.07963915	0.010868765	0.000384861	0.011166182	0.032281473	0.057677634	-0.000728696	-0.022172363	-0.019003091	0.0496866	0.008619631	-0.027823852	-0.01883903	0.000270789	0.10848692	0.045046914	0.011826263	0.006071026	0.023851166	0.028593155	-0.021200063	-0.006749036	-0.027437696	0.06676478	0.018022822	-0.014274634	-0.058707613	0.02425056	-0.02290055	0.09868987	-0.020675445	-0.01588177	-0.014702877	-0.022085708	0.005661247
0.024844043	-0.13690047	-0.04342435	-0.032455295	-0.023626998	0.0340028	-0.025662413	-0.01608843	-0.02732345	0.027659018	-0.034303457	-0.009989121	0.026927888	-0.020975724	-0.03400808	0.065161146	0.011600805	-0.00707885	0.00723116	0.031532608	0.05467991	-0.004812074	-0.02999583	-0.023352383	0.052392326	0.012304559	-0.030791903	-0.017136723	-0.010509627	0.12032933	0.042191453	0.001610228	-0.006563674	0.02739047	0.025209192	-0.028131403	-0.003163603	-0.009593588	0.06389108	0.019980606	-0.013256374	-0.059534132	0.024245864	-0.022800187	0.10090706	-0.021443915	-0.011752535	-0.021067366	-0.018914003	0.004076719
0.019413488	-0.11970232	-0.036896177	-0.02840413	-0.022182867	0.030560803	-0.036520533	-0.016241636	-0.03084208	0.02426704	-0.027831834	-0.012681029	0.029914208	-0.017825684	-0.02942164	0.058852587	0.010780023	0.006862505	0.005158328	0.026252078	0.06029971	-0.005342932	-0.02768521	-0.031676453	0.04625578	0.001959861	-0.02708303	-0.011590058	-0.005371726	0.13042173	0.038774792	-0.01062626	-0.002732417	0.030057523	0.022417122	-0.04091845	0.003291779	0.002344938	0.061403476	0.020536568	-0.000262473	-0.05194321	0.013231687	-0.019619374	0.09772205	-0.024201117	-0.016066037	-0.007694934	-0.016387463	0.007669406
0.03433891	-0.11589111	-0.027135268	-0.03070999	-0.013671415	0.017457053	-0.037230175	-0.013152989	-0.01637498	0.020876745	-0.023621304	-0.017624289	0.012581999	-0.020940378	-0.02851874	0.06822778	0.002396849	-0.002648019	0.006686654	0.020756224	0.056240276	-0.002672807	-0.039428692	-0.04047729	0.045697194	-0.004713735	-0.036131635	-0.015166369	-0.000388879	0.12534975	0.035977256	-0.006627211	-0.004412564	0.026671711	0.020104377	-0.032923274	0.001571884	-0.007171668	0.050282814	0.018971646	-0.016879432	-0.04234347	0.00440006	-0.005834208	0.099165395	-0.017126352	-0.03082589	-0.007562701	-0.011840794	0.009525349
0.034037493	-0.1000479	-0.024589729	-0.015577277	-0.015296864	0.011726005	-0.09639008	-0.011713762	-0.015452373	0.022742625	-0.018753394	-0.0189756	0.043394797	-0.025136126	-0.021369113	0.05894211	-0.010125431	-0.002550111	0.008908506	0.024741221	0.052212007	0.001095039	-0.025590435	-0.05008524	0.041662097	-0.023205314	-0.025964132	-0.001221211	-0.011382031	0.1456624	0.016860012	-0.00600175	-0.002563302	0.03625346	0.02333732	-0.053039037	0.010211678	0.01845384	0.057061564	0.005405533	-0.01572463	-0.043056674	0.003917716	0.014153949	0.10410943	-0.011331186	-0.00679656	0.006048306	-0.023392579	-0.018628042
0.036104072	-0.11303832	-0.036454555	-0.02799619	-0.027167745	0.0341599	-0.032819867	-0.022217149	-0.030394573	0.017916694	-0.023207285	-0.020812813	0.008216016	-0.007065464	-0.03757921	0.06113692	0.015839923	0.007508544	0.015698377	0.024634518	0.07251456	-0.001925733	-0.031862434	-0.036545888	0.05099403	-0.008405058	-0.02029961	-0.025159577	-0.009200415	0.12595496	0.033656128	-0.0242993	0.001589385	0.029784564	0.013474081	-0.046637382	-0.007388386	0.001549959	0.06793832	0.023363	-0.005402234	-0.053102378	-0.000569118	-0.023119252	0.098857224	-0.03798842	-0.031447023	-0.010741192	-0.013535346	0.01894399
0.022276796	-0.13202694	-0.03651419	-0.038059253	-0.019161329	0.031696796	0.001856627	-0.011639659	-0.032331623	0.025567958	-0.038491823	-0.008513829	0.024356633	-0.018261416	-0.030769724	0.07177492	0.003022096	0.00478583	0.008369325	0.02212185	0.05253939	-0.007890924	-0.030369705	-0.026355332	0.04955853	0.00112401	-0.03564362	-0.013271038	0.009823514	0.11241857	0.045964133	0.011505169	0.008409201	0.022806179	0.027072415	-0.02814501	-0.003671893	-0.017550098	0.06489422	0.024752894	-0.011135516	-0.054631237	0.01665334	-0.02756572	0.094790734	-0.019903436	-0.028325915	-0.017154962	-0.010248182	0.008403902
0.026844226	-0.120361425	-0.027595533	-0.02880916	-0.023539452	0.034423973	-0.041775554	-0.02254251	-0.029398125	0.024724381	-0.02651358	-0.013463888	0.020938369	-0.017093705	-0.03206172	0.053398333	0.010669624	0.011583731	0.007062228	0.027049799	0.06334101	-0.004622468	-0.03535877	-0.036541387	0.053029273	-0.001969245	-0.027798982	-0.015318062	-0.003921287	0.127303	0.03619084	-0.010883463	-0.001893171	0.02950856	0.01777447	-0.04547531	-0.006291309	0.009647997	0.066202514	0.025646497	-0.004457331	-0.061511405	0.011760145	-0.02934837	0.09258056	-0.030333323	-0.023572851	-0.0236107	-0.019972548	0.013567023
0.030221144	-0.11932762	-0.047428172	-0.028841982	-0.02212903	0.025977023	-0.03377145	-0.016419707	-0.029686613	0.021765426	-0.022553656	-0.018704528	0.024612518	-0.023974283	-0.031066934	0.0630878	0.013180167	-0.00357088	-0.001734123	0.022855593	0.061879143	-0.000639279	-0.028842187	-0.033661164	0.048055056	-0.001741242	-0.030997826	-0.017681345	-0.00522131	0.12873165	0.027036583	-0.008820388	-0.00032568	0.028800074	0.013096087	-0.032740504	0.001787398	-0.003367117	0.057554554	0.021100616	-0.008648833	-0.04530972	0.00070546	-0.009889783	0.09878411	-0.02461755	-0.025081417	0.000554448	-0.008277673	0.007121039
0.023693668	-0.112482294	-0.028092092	-0.028332222	-0.010638898	0.022652708	-0.030300654	-0.014196849	-0.02580296	0.02234485	-0.025915839	-0.01825406	0.016848542	-0.027191313	-0.03469571	0.070086196	0.001730799	0.013360161	0.007194066	0.01932413	0.06047416	0.003656228	-0.030805346	-0.032603007	0.048940204	0.002269941	-0.031820316	-0.016911399	-0.002035674	0.12471904	0.032511313	0.010156861	0.002006843	0.028497482	0.022408701	-0.026344733	-0.003990865	-0.005708505	0.059711162	0.015898788	-0.01045512	-0.0504168	-0.004687659	-0.025774987	0.09181607	-0.020657536	-0.024907863	0.011108058	-0.006600176	0.004286979
0.029370409	-0.09531538	-0.037035905	-0.018893562	-0.009262935	0.012524727	-0.08277974	-0.013033225	-0.023814237	0.016008677	-0.010999059	-0.022170879	0.05120654	-0.042592864	-0.024247088	0.063545965	-0.012511255	0.006112307	0.004273091	0.014801502	0.055550657	0.006004413	-0.028749976	-0.04167312	0.040481746	-0.010923363	-0.026998356	-0.005398744	0.006634803	0.14375006	0.023805663	0.004598858	0.002116837	0.03948211	0.006707576	-0.056659847	0.016466644	0.024283312	0.04626532	0.008730034	0.001121937	-0.053182192	0.001299626	0.014410562	0.10795139	-0.005266403	-0.007801979	0.010033629	-0.018517409	-0.005490908
0.037527893	-0.13169582	-0.022902502	-0.03410334	-0.021193825	0.026927834	-0.02576822	-0.015542609	-0.02224436	0.025039744	-0.039470084	-0.013657142	0.0050985	-0.004062573	-0.030798355	0.06349902	0.017115947	-0.002319508	0.012273118	0.029310945	0.05606557	-0.004851227	-0.037977327	-0.03392862	0.04861943	0.000271156	-0.036567103	-0.027190538	-0.002905196	0.11754073	0.045641948	-0.007868691	-0.011893545	0.0241179	0.028773528	-0.03414303	-0.002285996	-0.007231585	0.06461687	0.018003294	-0.01364561	-0.05739141	0.015737213	-0.024862848	0.102912344	-0.021548457	-0.023507984	-0.02728451	-0.020032682	0.019242916
0.032177165	-0.11768075	-0.04522668	-0.03594591	-0.019871984	0.0256578	-0.014566738	-0.014130957	-0.030488508	0.013934027	-0.023930978	-0.014314945	0.020212641	-0.022654075	-0.031272225	0.06756125	0.009126077	-0.004947717	0.00211847	0.022975845	0.057195917	-0.003165447	-0.022563262	-0.025239395	0.050990917	-0.010356163	-0.029229442	-0.014006322	-0.000264905	0.12352707	0.02425496	-0.004671864	-0.004723562	0.028145382	0.015896453	-0.039251357	-0.000962976	-0.00824909	0.056484763	0.019417807	-0.016098758	-0.05277667	0.001227903	-0.004984296	0.095388964	-0.022403127	-0.029130638	-0.004798408	-0.007590534	0.002290786
0.030617706	-0.11740799	-0.029524546	-0.022302078	-0.026095307	0.024851851	-0.061652597	-0.021147693	-0.011757048	0.030663317	-0.03389254	-0.014075342	0.014201877	-0.014359622	-0.031373933	0.05641997	0.002679243	-0.004248081	0.015197242	0.027228944	0.06051239	-0.00765999	-0.043048397	-0.03538562	0.04841952	0.004566694	-0.02422256	-0.019743683	-0.01665111	0.13129213	0.040853273	-0.025502045	-0.011948682	0.029374726	0.024299305	-0.05109658	-0.005394834	0.007137509	0.060199037	0.019406494	-0.017318595	-0.062309746	0.016800983	-0.01129616	0.10760955	-0.028943885	-0.020437019	-0.030418707	-0.02297455	0.01625202
0.03664527	-0.12675947	-0.04554273	-0.031419467	-0.025333226	0.028480452	-0.02271877	-0.015252046	-0.028410649	0.019160582	-0.031265356	-0.016254624	0.01696117	-0.017977921	-0.028286641	0.058644585	0.01770553	-0.009484993	-0.000845648	0.022983938	0.059827723	-0.002800511	-0.032555815	-0.033750158	0.052291032	-0.003720285	-0.038474213	-0.024887914	-0.000977911	0.1198255	0.031822115	-0.002673433	-0.002756731	0.028493866	0.013907529	-0.033722326	-0.002548642	-0.000258126	0.06204902	0.026081767	-0.011839956	-0.05235537	-0.00041525	-0.019650962	0.09996395	-0.02688199	-0.03126911	-0.017910268	-0.011257671	0.017506067
0.014746487	-0.10943235	-0.031828947	-0.028853294	-0.018994503	0.025523072	-0.024205662	-0.01797633	-0.019489521	0.02485235	-0.032433324	-0.005251094	0.018980112	-0.023713179	-0.026904514	0.0624745	-0.005755091	0.003753381	0.003732257	0.021593615	0.0564817	-0.008990779	-0.029594146	-0.022037597	0.046736233	0.001503469	-0.02518044	-0.004517549	-0.007285755	0.12697129	0.034385495	-0.009122193	-0.004607943	0.030859618	0.0249048	-0.04555649	-0.0084153	-0.002886649	0.05219756	0.023498205	-0.019938277	-0.060730163	0.003160902	-0.009688267	0.092975155	-0.028852655	-0.030268472	-0.012974505	-0.01596061	0.012390752
[truncated: 4,973 more rows]
[truncated: 251 more columns]
