# Supplementary material for: Early detection of abiotic stress in plants through SNARE proteins using hybrid feature fusion model
Source: PeerJ Comput Sci. 2024 Aug 5;10:e2149. doi: 10.7717/peerj-cs.2149 (PMC11323173; doi:10.7717/peerj-cs.2149)
Supplement: Supplemental Information 13 [file peerj-cs-10-2149-s013.fasta]

>Q0DGP6
MAGRNYHGYGGGGGGGMSMVVASTPGQELALTNCAYVSSADIRRFPNALALVGDAFVFTL
RAHDAVSAGSIALNAIQRRQTKVSAGDSITVSSFAPPDDFKLALLTLELEYTKARTNRNE
ELDAVVLAQQLRRRFLDQVMTSGQRVPFEFCGTNYIFTVNQALLDGQENSTPLDRGFLSS
DTYIIFEAAPNSGIKVVNQKEAASSKLFKHKEFNLEKLGIGGLSAEFTDIFRRAFASRVF
PPHVVNKLGIKHVKGILLYGPPGTGKTLMARQIGKLLNGNEPKIVNGPEVLSKFVGETEK
NVRDLFADAENDQKTRGDQSDLHVIIFDEIDAICKSRGSTRDGTGVHDSIVNQLLTKIDG
VEALNNVLLIGMTNRKDLLDEALLRPGRLEVHIEINLPDENGRLQILQIHTNKMKESSFL
SPNVNLQELAARTKNYSGAELEGVVKSAVSYALNRQISMDDLTKPLDEESIKVTMDDFVN
ALHEITPAFGASTDDLERCRLRGMVDCGKAHRHLYERGMLLVEQVKVSKGSPLVTCLLEG
PAGSGKSALAATVGIDSDFAYVKIISAETMIGFSESSKCAQICKVFEDAYKSQFGIIILD
DIERLLEYVAIGPRFSNIISQTLLVLLKRVPPKGKNLLVIGTTSEVGFLESIGMCDVFSV
TYHVPKLKKEDATKVLRHLNVFDEADIDAAAEALDDMPIKKLYTLVEMAAQGPSGGSAEA
VYGGEEKIDINHFFSILSDIIRY
>Q6F3B4
MNNLFSSSWKRTGGGGGGDGDIESGGGVEMAPPPGAAAGASLDRFFEDVESIKDELRDLE
RIQRSLHDANEGGKSLHDAAAVRALRARMDADVAAAIKKAKVVKLRLESLDRANAANRSV
PGCGPGSSTDRTRTSVVAGLRKKLRDSMESFSSLRARISSEYRETVARRYYTVTGEQPDE
ATLDNLAETGEGERFLQRAIAEQGRGEVLGVVAEIQERHGAVAELERSLLELHQVFNDMA
VLVAAQGEQLDDIETHVGRARSFVDRGREQLVVARKHQKSTRKWTCIAIIILLVLILVVV
LPIVLKFVNNNKSSSSSPAPATPSPPPPTA
>Q7XIE2
MNNLLTDSFELPRGGSSRDGDIEMGMQADPSDNLKGFLKKVDAIESLIAKLTNLLHKLQT
ANEESKAVTKARDMKAIKQRMEKDIDEVGKIARMAKTKVDELEKDNLSNRQKPGCGKGSA
VDRSREQTTGAVKKKLKERMDDFQVLREAIRQEYRDVVERRVFTVTGSRPDEETVDNLIE
TGRSEQIFQEAIQQQGRGQILDTVAEIQERHDAVRDLERKLLELQQIFMDMAVLVDAQGD
MINNIETHVSNATNHIQQGVSALQNAKKLQKNSRKWMCYAIILLLIIVVIIVVAVIQPWK
KGA
>A0A0E0L733
MATRNRTPLYRKYRDALRHVRAPAGAPSSSSSSGGGGGGGPVIEMASLLRSDRPYAPLS
DDPSAASSRGAVTVGLPPAWVDVSEEISANMQRARTKMAELAKAHAKALMPSFGDGRDDQ
RAIEILTHEVTDLLKKSEKRLQKLSMKDSSEDSNVRKNVQRSLATDLQSLSMEFRKKQST
YLKQLRQQKEGQDGVDLEMNMNGSKSTFELGDDEFEDVGFTEVQMSKLKKSEAFTRERER
EIEQVVESVNELAQIMKDLSVLVIDQGTIIDRIDYNIQNVAASVEEGYKQLQKAERTQKK
GGMVMKGKTQDFAPAKAGHEEAGNATEPKGGSSPSAAAAAVGMGGYQQQRGAAVFTAAQW
AELEQQALIYKYLVAGVPVPGDLLLPIRPHSAAAAATYSFSNPAAAPFYHHHHHPSLSYY
AYYGKKLDPEPWRCRRTDGKKWRCSKEAHPDSKYCERHMHRGRNRSRKPVESKTAAPAPQ
SQPQLSNVTTATHDADAPLPSLTVGAKTHGLSLGGAGSSQFHVDAPSYGSKYSLGAKADV
GELSFFSGASGNTRGFTIDSPTDSSWHSLPSSVPPYPMSKPRDSGLLPGAYSYSHLEPSQ
ELGQVTIASLSQEQERRSFGGGAGGMLGNVKHENQPLRPFFDEWPGRRDSWSEMDEERSN
QTSFSTTQLSISIPMPRCD
